# Supplementary material for: Crystal structure of catena-poly[calcium-di-μ3-benzoato-κ6 O,O′:O-μ2-(dimethyl sulfoxide)-κ2 O:O]
Source: Acta Crystallogr E Crystallogr Commun. 2015 Jul 8;71(Pt 8):906–9. doi: 10.1107/S2056989015012487 (PMC4571353; doi:10.1107/S2056989015012487)
Supplement: Supplementary file 1 [file e-71-00906-sup1.cif]

##############################################################################
#                                                                            #
# This CIF contains the data in a paper accepted for publication in          #
# Acta Crystallographica Section E. It conforms to the requirements of       #
# Notes for Authors for Acta Crystallographica Section E, and has been       #
# peer reviewed under the auspices of the IUCr Commission on Journals.       #
#                                                                            #
# Full details of the Crystallographic Information File format               #
# are given in the paper "The Crystallographic Information File (CIF):       #
# a New Standard Archive File for Crystallography" by S. R. Hall, F. H.      #
# Allen and I. D. Brown [Acta Cryst. (1991), A47, 655-685].                  #
#                                                                            #
# The current version of the core CIF dictionary is obtainable from          #
# ftp://ftp.iucr.org/pub/cif_core.dic.                                       #
#                                                                            #
# Software is freely available for graphical display of the structure(s)     #
# in this CIF. For information consult the CIF software page                 #
# http://www.iucr.org/resources/cif/software.                                #
#                                                                            #
# This file may be used for bona fide research purposes within the           #
# scientific community so long as proper attribution is given to the journal # 
# article from which it was obtained.                                        #
#                                                                            #
##############################################################################
data_global
_audit_creation_method     'WinGX routine CIF_UPDATE'
_audit_conform_dict_name     cif_core.dic
_audit_conform_dict_version     2.4.3
_journal_data_validation_number     ?
_journal_date_recd_electronic     2015-05-08
_journal_date_accepted     2015-06-29
_journal_name_full     'Acta Crystallographica, Section E'
_journal_year     2015
_journal_volume     71
_journal_issue      8
_journal_page_first     906
_journal_page_last     909
_journal_paper_category     GM
_journal_paper_doi     10.1107/S2056989015012487
_journal_coeditor_code     ZS2334
_publ_contact_author_name     'Petrusenko, Svitlana'
_publ_contact_author_address
;
Department of Chemistry, National Taras
Shevchenko University, Volodymyrs"ka str. 64, Kyiv 01601, Ukraine
;
_publ_contact_author_email     'spetrusenko@yahoo.com'
_publ_contact_author_fax     '+380442862467'
_publ_contact_author_phone     '+380442354371'
_publ_section_title
;\
Crystal structure of
<i>catena-</i>poly[calcium-di-\m~3~-benzoato-\k^6^<i>O</i>,<i>O</i>':\
<i>O</i>-\m~2~-(dimethyl sulfoxide)-\k^2^<i>O</i>:<i>O</i>]
;
loop_
    _publ_author_name
    _publ_author_footnote
    _publ_author_address
    'Voronova, Anna S.'
;
;
;
Department of Inorganic Chemistry,
Taras Shevchenko National University of Kyiv,
Volodymyrska str. 64/13,
01601 Kyiv, Ukraine
;
    'Petrusenko, Svitlana R.'
;
;
;
Department of Inorganic Chemistry,
Taras Shevchenko National University of Kyiv,
Volodymyrska str. 64/13,
01601 Kyiv, Ukraine
;
    'Goreshnik, Evgeny'
;
;
;
Department of Inorganic Chemistry and Technology
Jo\<zef Stefan Institute
Jamova 39
1000 Ljubljana
Slovenia
;
_publ_section_synopsis
;
A novel calcium benzoate complex, [Ca(C~7~H~5~O~2~)~2~(C~2~H~6~OS)], has been
synthesized and structurally characterized. The compound has a chain polymeric
structure stabilized by C---H...\p interactions.
;
data_I
_database_code_depnum_ccdc_archive 'CCDC 1409468'
_audit_creation_method     'WinGX routine CIF_UPDATE'
_chemical_name_systematic
;\
<i>catena</i>-Poly[calcium-di-\m~3~-benzoato-\k^6^<i>O</i>,<i>O</i>':<i>O</i>-\
\m~2~-(dimethyl sulfoxide)-\k^2^<i>O</i>:<i>O</i>]
;
_chemical_formula_moiety     'C16 H16 Ca O5 S'
_chemical_formula_sum     'C16 H16 Ca O5 S'
_chemical_formula_analytical     ?
_chemical_formula_iupac     '[Ca (C7 H5 O2)2 (C2 H6 O S)]'
_chemical_formula_weight     360.43
_symmetry_cell_setting     orthorhombic
_space_group_name_H-M_alt     'C m c 21'
_space_group_name_Hall     'C 2c -2'
loop_
    _space_group_symop_operation_xyz
    'x, y, z'
    '-x, y, z'
    '-x, -y, z+1/2'
    'x, -y, z+1/2'
    'x+1/2, y+1/2, z'
    '-x+1/2, y+1/2, z'
    '-x+1/2, -y+1/2, z+1/2'
    'x+1/2, -y+1/2, z+1/2'
_cell_length_a     25.531(2)
_cell_length_b     9.5351(8)
_cell_length_c     6.9330(4)
_cell_angle_alpha     90
_cell_angle_beta     90
_cell_angle_gamma     90
_cell_volume     1687.7(2)
_cell_formula_units_Z     4
_cell_measurement_reflns_used     1872
_cell_measurement_theta_min     2.2799
_cell_measurement_theta_max     28.6944
_cell_measurement_temperature     200
_cell_special_details     ?
_exptl_crystal_description     block
_exptl_crystal_colour     Colorless
_exptl_crystal_size_max     0.22
_exptl_crystal_size_mid     0.15
_exptl_crystal_size_min     0.11
_exptl_crystal_density_diffrn     1.418
_exptl_crystal_density_method     'not measured'
_exptl_crystal_F_000     752
_exptl_absorpt_coefficient_mu     0.516
_exptl_absorpt_correction_type     multi-scan
_exptl_absorpt_process_details
;
(Blessing, 1995)
;
_exptl_absorpt_correction_T_min     0.798
_exptl_absorpt_correction_T_max     0.951
_exptl_special_details     ?
_diffrn_ambient_temperature     200
_diffrn_radiation_type     MoK\a
_diffrn_radiation_wavelength     0.71069
_diffrn_radiation_monochromator     graphite
_diffrn_measurement_device
;
Rigaku Mercury CCD (2x2 bin mode)
;
_diffrn_measurement_method     dtprofit.ref
_diffrn_detector_area_resol_mean     14.7059
_diffrn_reflns_number     3704
_diffrn_reflns_av_R_equivalents     0.0254
_diffrn_reflns_theta_min     2.28
_diffrn_reflns_theta_max     29.03
_diffrn_reflns_theta_full     25
_diffrn_measured_fraction_theta_max     0.919
_diffrn_measured_fraction_theta_full     0.996
_diffrn_reflns_limit_h_min     -34
_diffrn_reflns_limit_h_max     26
_diffrn_reflns_limit_k_min     -12
_diffrn_reflns_limit_k_max     6
_diffrn_reflns_limit_l_min     -9
_diffrn_reflns_limit_l_max     9
_diffrn_reflns_reduction_process     'Lp corrections applied'
_refine_special_details
;
Refinement of <i>F</i>^2^ against ALL reflections. The weighted <i>R</i>-factor
<i>wR</i> and goodness of fit <i>S</i> are based on <i>F</i>^2^, conventional
<i>R</i>-factors <i>R</i> are based on <i>F</i>, with <i>F</i> set to zero for
negative <i>F</i>^2^. The threshold expression of <i>F</i>^2^ >
\s(<i>F</i>^2^) is used only for calculating <i>R</i>-factors(gt) <i>etc</i>.
and is not relevant to the choice of reflections for refinement.
<i>R</i>-factors based on <i>F</i>^2^ are statistically about twice as large
as those based on <i>F</i>, and <i>R</i>- factors based on ALL data will be
even larger.
;
_reflns_number_total     1897
_reflns_number_gt     1676
_reflns_threshold_expression     I>2\s(I)
_refine_ls_structure_factor_coef     Fsqd
_refine_ls_matrix_type     full
_refine_ls_R_factor_all     0.0525
_refine_ls_R_factor_gt     0.0444
_refine_ls_wR_factor_gt     0.0939
_refine_ls_wR_factor_ref     0.1030
_refine_ls_goodness_of_fit_ref     1.131
_refine_ls_restrained_S_all     1.131
_refine_ls_number_reflns     1897
_refine_ls_number_parameters     109
_refine_ls_number_restraints     1
_refine_ls_hydrogen_treatment     constr
_refine_ls_weighting_scheme     calc
_refine_ls_weighting_details
         'calc w=1/[\s^2^(Fo^2^)+(0.0400P)^2^+0.7932P] where P=(Fo^2^+2Fc^2^)/3'
_atom_sites_solution_hydrogens     geom
_atom_sites_solution_primary     direct
_atom_sites_solution_secondary     difmap
_refine_ls_shift/su_max     0.000
_refine_ls_shift/su_mean     0.000
_refine_diff_density_max     0.586
_refine_diff_density_min     -0.394
_refine_ls_extinction_method     none
_refine_ls_extinction_coef     ?
_refine_ls_abs_structure_details
;
Flack <i>x</i>
determined using 557 quotients
[(<i>I</i>^+^)-(<i>I</i>^-^)]/[(<i>I</i>^+^)+(<i>I</i>^-^)]
(Parsons <i>et al.</i>, 2013)
;
_refine_ls_abs_structure_Flack     0.07(3)
loop_
    _atom_type_symbol
    _atom_type_description
    _atom_type_scat_dispersion_real
    _atom_type_scat_dispersion_imag
    _atom_type_scat_source
    Ca Ca 0.2262 0.3064 'International Tables Vol C Tables 4.2.6.8 and 6.1.1.4'
    O O 0.0106 0.006 'International Tables Vol C Tables 4.2.6.8 and 6.1.1.4'
    C C 0.0033 0.0016 'International Tables Vol C Tables 4.2.6.8 and 6.1.1.4'
    H H 0 0 'International Tables Vol C Tables 4.2.6.8 and 6.1.1.4'
    S S 0.1246 0.1234 'International Tables Vol C Tables 4.2.6.8 and 6.1.1.4'
_computing_data_collection
;
CrystalClear (Rigaku, 1999)
;
_computing_cell_refinement
;
CrystalClear (Rigaku, 1999)
;
_computing_data_reduction
;
CrystalClear (Rigaku, 1999)
;
_computing_structure_solution
;
SIR92 (Altomare <i>et al.</i>, 1993).
;
_computing_structure_refinement
;
SHELXL97 (Sheldrick, 2008)
;
_computing_molecular_graphics
;
DIAMOND (Brandenburg & Putz, 2006)
;
_computing_publication_material
;
WinGX (Farrugia, 2012)
;
loop_
    _atom_site_type_symbol
    _atom_site_label
    _atom_site_fract_x
    _atom_site_fract_y
    _atom_site_fract_z
    _atom_site_U_iso_or_equiv
    _atom_site_adp_type
    _atom_site_calc_flag
    _atom_site_refinement_flags
    _atom_site_occupancy
    _atom_site_symmetry_multiplicity
    _atom_site_disorder_assembly
    _atom_site_disorder_group
    Ca Ca1 0.5000 0.05825(7) 0.36175(11) 0.0325(2) Uani d S 1 2 . .
    O O1 0.44205(8) 0.06089(19) 0.0668(3) 0.0388(5) Uani d . 1 1 . .
    O O2 0.43213(9) 0.2334(2) 0.2748(4) 0.0509(6) Uani d . 1 1 . .
    O O3 0.5000 0.1724(3) 0.6855(5) 0.0414(7) Uani d S 1 2 . .
    C C1 0.41769(12) 0.1682(3) 0.1275(5) 0.0375(7) Uani d . 1 1 . .
    C C2 0.37045(12) 0.2146(3) 0.0171(5) 0.0388(7) Uani d . 1 1 . .
    C C3 0.35274(13) 0.1367(4) -0.1381(7) 0.0589(10) Uani d . 1 1 . .
    H H3 0.3695 0.0533 -0.1704 0.071 Uiso calc R 1 1 . .
    C C4 0.31036(16) 0.1818(5) -0.2452(8) 0.0756(13) Uani d . 1 1 . .
    H H4 0.2988 0.1289 -0.3495 0.091 Uiso calc R 1 1 . .
    C C5 0.28529(14) 0.3044(4) -0.1984(7) 0.0624(11) Uani d . 1 1 . .
    H H5 0.2567 0.3340 -0.2707 0.075 Uiso calc R 1 1 . .
    C C6 0.30222(15) 0.3831(4) -0.0461(7) 0.0584(11) Uani d . 1 1 . .
    H H6 0.2855 0.4669 -0.0160 0.070 Uiso calc R 1 1 . .
    C C7 0.34453(12) 0.3375(3) 0.0639(6) 0.0464(8) Uani d . 1 1 . .
    H H7 0.3555 0.3900 0.1695 0.056 Uiso calc R 1 1 . .
    C C8 0.44725(16) 0.4090(3) 0.6588(6) 0.0560(10) Uani d . 1 1 . .
    H H8A 0.4146 0.3721 0.7051 0.084 Uiso calc R 1 1 . .
    H H8B 0.4493 0.3964 0.5217 0.084 Uiso calc R 1 1 . .
    H H8C 0.4494 0.5071 0.6889 0.084 Uiso calc R 1 1 . .
    S S1 0.5000 0.31863(10) 0.77164(16) 0.0444(3) Uani d S 1 2 . .
loop_
    _atom_site_aniso_label
    _atom_site_aniso_U_11
    _atom_site_aniso_U_22
    _atom_site_aniso_U_33
    _atom_site_aniso_U_12
    _atom_site_aniso_U_13
    _atom_site_aniso_U_23
    Ca1 0.0504(4) 0.0257(3) 0.0214(4) 0.000 0.000 0.0005(3)
    O1 0.0472(11) 0.0343(11) 0.0349(13) 0.0085(8) 0.0000(10) -0.0033(9)
    O2 0.0720(14) 0.0427(12) 0.0381(13) 0.0142(11) -0.0139(13) -0.0064(11)
    O3 0.069(2) 0.0218(12) 0.0333(17) 0.000 0.000 -0.0020(12)
    C1 0.0515(17) 0.0302(14) 0.0307(17) 0.0017(13) 0.0019(13) 0.0022(12)
    C2 0.0421(15) 0.0389(16) 0.0353(17) 0.0002(13) 0.0011(13) 0.0042(14)
    C3 0.0556(18) 0.060(2) 0.061(2) 0.0180(16) -0.014(2) -0.022(2)
    C4 0.067(2) 0.086(3) 0.074(3) 0.020(2) -0.031(2) -0.022(3)
    C5 0.0483(19) 0.069(2) 0.070(3) 0.0101(19) -0.0107(18) 0.010(2)
    C6 0.0478(19) 0.045(2) 0.082(3) 0.0097(16) 0.0054(19) 0.003(2)
    C7 0.0483(17) 0.0390(17) 0.052(2) 0.0063(14) 0.0025(16) -0.0028(16)
    C8 0.083(3) 0.0357(15) 0.049(2) 0.0096(17) 0.005(2) -0.0010(17)
    S1 0.0829(8) 0.0257(5) 0.0244(6) 0.000 0.000 -0.0015(4)
_geom_special_details
;
All e.s.d.'s (except the e.s.d. in the dihedral angle between two l.s. planes)
are estimated using the full covariance matrix. The cell e.s.d.'s are taken
into account individually in the estimation of e.s.d.'s in distances, angles
and torsion angles; correlations between e.s.d.'s in cell parameters are only
used when they are defined by crystal symmetry. An approximate (isotropic)
treatment of cell e.s.d.'s is used for estimating e.s.d.'s involving l.s.
planes.
;
loop_
    _geom_bond_atom_site_label_1
    _geom_bond_atom_site_label_2
    _geom_bond_site_symmetry_2
    _geom_bond_distance
    _geom_bond_publ_flag
    Ca1 O1 3_655 2.345(2) y
    Ca1 O1 4 2.345(2) y
    Ca1 O2 2_655 2.481(2) y
    Ca1 O2 . 2.481(2) y
    Ca1 O3 . 2.494(3) y
    Ca1 O3 3_654 2.516(3) y
    Ca1 O1 2_655 2.524(2) y
    Ca1 O1 . 2.524(2) y
    Ca1 C1 2_655 2.855(3) ?
    Ca1 C1 . 2.855(3) ?
    Ca1 Ca1 3_655 3.6401(5) ?
    Ca1 Ca1 3_654 3.6401(5) ?
    O1 C1 . 1.269(3) ?
    O1 Ca1 3_654 2.345(2) ?
    O2 C1 . 1.251(4) ?
    O3 S1 . 1.517(3) ?
    O3 Ca1 3_655 2.516(3) ?
    C1 C2 . 1.496(4) ?
    C2 C3 . 1.383(5) ?
    C2 C7 . 1.384(4) ?
    C3 C4 . 1.381(5) ?
    C3 H3 . 0.9300 ?
    C4 C5 . 1.371(5) ?
    C4 H4 . 0.9300 ?
    C5 C6 . 1.365(6) ?
    C5 H5 . 0.9300 ?
    C6 C7 . 1.392(5) ?
    C6 H6 . 0.9300 ?
    C7 H7 . 0.9300 ?
    C8 S1 . 1.780(4) ?
    C8 H8A . 0.9600 ?
    C8 H8B . 0.9600 ?
    C8 H8C . 0.9600 ?
    S1 C8 2_655 1.780(4) ?
loop_
    _geom_angle_atom_site_label_1
    _geom_angle_atom_site_label_2
    _geom_angle_atom_site_label_3
    _geom_angle_site_symmetry_1
    _geom_angle_site_symmetry_3
    _geom_angle
    _geom_angle_publ_flag
    O1 Ca1 O1 3_655 4 78.22(11) ?
    O1 Ca1 O2 3_655 2_655 91.88(8) ?
    O1 Ca1 O2 4 2_655 156.06(8) ?
    O1 Ca1 O2 3_655 . 156.06(8) ?
    O1 Ca1 O2 4 . 91.88(8) ?
    O2 Ca1 O2 2_655 . 88.60(12) ?
    O1 Ca1 O3 3_655 . 70.48(7) ?
    O1 Ca1 O3 4 . 70.48(7) ?
    O2 Ca1 O3 2_655 . 85.70(8) ?
    O2 Ca1 O3 . . 85.70(8) ?
    O1 Ca1 O3 3_655 3_654 82.59(8) ?
    O1 Ca1 O3 4 3_654 82.59(8) ?
    O2 Ca1 O3 2_655 3_654 118.06(7) ?
    O2 Ca1 O3 . 3_654 118.06(7) ?
    O3 Ca1 O3 . 3_654 144.93(11) ?
    O1 Ca1 O1 3_655 2_655 97.25(7) ?
    O1 Ca1 O1 4 2_655 149.97(5) ?
    O2 Ca1 O1 2_655 2_655 52.19(7) ?
    O2 Ca1 O1 . 2_655 101.88(8) ?
    O3 Ca1 O1 . 2_655 136.43(6) ?
    O3 Ca1 O1 3_654 2_655 67.37(7) ?
    O1 Ca1 O1 3_655 . 149.97(5) ?
    O1 Ca1 O1 4 . 97.25(7) ?
    O2 Ca1 O1 2_655 . 101.88(8) ?
    O2 Ca1 O1 . . 52.19(7) ?
    O3 Ca1 O1 . . 136.43(6) ?
    O3 Ca1 O1 3_654 . 67.37(7) ?
    O1 Ca1 O1 2_655 . 71.78(10) ?
    O1 Ca1 C1 3_655 2_655 93.35(8) ?
    O1 Ca1 C1 4 2_655 170.72(8) ?
    O2 Ca1 C1 2_655 2_655 25.91(8) ?
    O2 Ca1 C1 . 2_655 97.39(9) ?
    O3 Ca1 C1 . 2_655 110.58(8) ?
    O3 Ca1 C1 3_654 2_655 92.57(8) ?
    O1 Ca1 C1 2_655 2_655 26.38(7) ?
    O1 Ca1 C1 . 2_655 88.11(8) ?
    O1 Ca1 C1 3_655 . 170.72(8) ?
    O1 Ca1 C1 4 . 93.35(8) ?
    O2 Ca1 C1 2_655 . 97.39(9) ?
    O2 Ca1 C1 . . 25.91(8) ?
    O3 Ca1 C1 . . 110.58(8) ?
    O3 Ca1 C1 3_654 . 92.57(8) ?
    O1 Ca1 C1 2_655 . 88.11(8) ?
    O1 Ca1 C1 . . 26.38(7) ?
    C1 Ca1 C1 2_655 . 94.77(13) ?
    O1 Ca1 Ca1 3_655 3_655 43.52(5) ?
    O1 Ca1 Ca1 4 3_655 43.52(5) ?
    O2 Ca1 Ca1 2_655 3_655 115.90(7) ?
    O2 Ca1 Ca1 . 3_655 115.90(7) ?
    O3 Ca1 Ca1 . 3_655 43.63(7) ?
    O3 Ca1 Ca1 3_654 3_655 101.29(8) ?
    O1 Ca1 Ca1 2_655 3_655 140.76(5) ?
    O1 Ca1 Ca1 . 3_655 140.76(5) ?
    C1 Ca1 Ca1 2_655 3_655 130.82(7) ?
    C1 Ca1 Ca1 . 3_655 130.82(7) ?
    O1 Ca1 Ca1 3_655 3_654 115.44(6) ?
    O1 Ca1 Ca1 4 3_654 115.44(6) ?
    O2 Ca1 Ca1 2_655 3_654 88.51(6) ?
    O2 Ca1 Ca1 . 3_654 88.51(6) ?
    O3 Ca1 Ca1 . 3_654 171.90(7) ?
    O3 Ca1 Ca1 3_654 3_654 43.17(8) ?
    O1 Ca1 Ca1 2_655 3_654 39.79(5) ?
    O1 Ca1 Ca1 . 3_654 39.79(5) ?
    C1 Ca1 Ca1 2_655 3_654 64.56(7) ?
    C1 Ca1 Ca1 . 3_654 64.56(7) ?
    Ca1 Ca1 Ca1 3_655 3_654 144.47(4) ?
    C1 O1 Ca1 . 3_654 154.2(2) ?
    C1 O1 Ca1 . . 91.54(19) ?
    Ca1 O1 Ca1 3_654 . 96.69(7) ?
    C1 O2 Ca1 . . 94.01(18) ?
    S1 O3 Ca1 . . 139.05(18) ?
    S1 O3 Ca1 . 3_655 127.75(19) ?
    Ca1 O3 Ca1 . 3_655 93.19(9) ?
    O2 C1 O1 . . 121.8(3) ?
    O2 C1 C2 . . 120.6(3) ?
    O1 C1 C2 . . 117.6(3) ?
    O2 C1 Ca1 . . 60.08(16) ?
    O1 C1 Ca1 . . 62.08(16) ?
    C2 C1 Ca1 . . 173.4(2) ?
    C3 C2 C7 . . 118.8(3) ?
    C3 C2 C1 . . 120.2(3) ?
    C7 C2 C1 . . 121.1(3) ?
    C4 C3 C2 . . 120.4(3) ?
    C4 C3 H3 . . 119.8 ?
    C2 C3 H3 . . 119.8 ?
    C5 C4 C3 . . 120.3(4) ?
    C5 C4 H4 . . 119.9 ?
    C3 C4 H4 . . 119.9 ?
    C6 C5 C4 . . 120.2(4) ?
    C6 C5 H5 . . 119.9 ?
    C4 C5 H5 . . 119.9 ?
    C5 C6 C7 . . 119.9(3) ?
    C5 C6 H6 . . 120.1 ?
    C7 C6 H6 . . 120.1 ?
    C2 C7 C6 . . 120.4(3) ?
    C2 C7 H7 . . 119.8 ?
    C6 C7 H7 . . 119.8 ?
    S1 C8 H8A . . 109.5 ?
    S1 C8 H8B . . 109.5 ?
    H8A C8 H8B . . 109.5 ?
    S1 C8 H8C . . 109.5 ?
    H8A C8 H8C . . 109.5 ?
    H8B C8 H8C . . 109.5 ?
    O3 S1 C8 . 2_655 105.78(14) ?
    O3 S1 C8 . . 105.78(14) ?
    C8 S1 C8 2_655 . 98.4(3) ?
loop_
    _geom_hbond_atom_site_label_D
    _geom_hbond_atom_site_label_H
    _geom_hbond_atom_site_label_A
    _geom_hbond_distance_DH
    _geom_hbond_distance_HA
    _geom_hbond_distance_DA
    _geom_hbond_angle_DHA
    C8 H8A Cg 0.96 2.842 3.790(4) 169.
_iucr_refine_instructions_details
;
TITL Template texray.inf
CELL  0.71069  25.5305   9.5351   6.9330   90.000   90.000   90.000
ZERR     4.00   0.0020   0.0008   0.0004    0.000    0.000    0.000
LATT  -7
SYMM  - X,   Y,   Z
SYMM  - X, - Y, 1/2 + Z
SYMM    X, - Y, 1/2 + Z
SFAC  CA   O    C    H    S
UNIT  4    20   64   64   4
MERG   2
OMIT    16  10   3
OMIT    12  12   0
OMIT    27   1   1
FMAP   2
PLAN   20
ACTA    50.00
BOND   $H
L.S.  12
WGHT    0.040000    0.793200
FVAR       0.78509
CA1   1    0.500000    0.058246    0.361752    10.50000    0.05037    0.02568 =
         0.02136    0.00055    0.00000    0.00000
O1    2    0.442047    0.060890    0.066838    11.00000    0.04715    0.03426 =
         0.03494   -0.00329   -0.00003    0.00855
O2    2    0.432130    0.233386    0.274785    11.00000    0.07199    0.04268 =
         0.03809   -0.00641   -0.01389    0.01417
O3    2    0.500000    0.172378    0.685495    10.50000    0.06898    0.02181 =
         0.03331   -0.00200    0.00000    0.00000
C1    3    0.417691    0.168234    0.127504    11.00000    0.05149    0.03021 =
         0.03073    0.00224    0.00194    0.00173
C2    3    0.370446    0.214648    0.017060    11.00000    0.04212    0.03886 =
         0.03532    0.00418    0.00109    0.00019
C3    3    0.352740    0.136675   -0.138066    11.00000    0.05561    0.06033 =
         0.06068   -0.02230   -0.01431    0.01795
AFIX  43
H3    4    0.369480    0.053306   -0.170427    11.00000   -1.20000
AFIX   0
C4    3    0.310364    0.181833   -0.245188    11.00000    0.06687    0.08612 =
         0.07378   -0.02174   -0.03074    0.02034
AFIX  43
H4    4    0.298784    0.128901   -0.349474    11.00000   -1.20000
AFIX   0
C5    3    0.285290    0.304403   -0.198425    11.00000    0.04833    0.06875 =
         0.07013    0.00954   -0.01069    0.01007
AFIX  43
H5    4    0.256663    0.334034   -0.270677    11.00000   -1.20000
AFIX   0
C6    3    0.302217    0.383061   -0.046147    11.00000    0.04778    0.04506 =
         0.08243    0.00294    0.00543    0.00970
AFIX  43
H6    4    0.285506    0.466905   -0.015982    11.00000   -1.20000
AFIX   0
C7    3    0.344530    0.337538    0.063867    11.00000    0.04833    0.03898 =
         0.05179   -0.00284    0.00252    0.00634
AFIX  43
H7    4    0.355464    0.390027    0.169516    11.00000   -1.20000
AFIX   0
C8    3    0.447248    0.408972    0.658841    11.00000    0.08348    0.03573 =
         0.04875   -0.00105    0.00489    0.00958
AFIX  33
H8A   4    0.414588    0.372118    0.705091    11.00000   -1.50000
H8B   4    0.449325    0.396450    0.521661    11.00000   -1.50000
H8C   4    0.449379    0.507082    0.688928    11.00000   -1.50000
AFIX   0
S1    5    0.500000    0.318627    0.771638    10.50000    0.08295    0.02571 =
         0.02444   -0.00148    0.00000    0.00000
HKLF 4
REM  Template texray.inf
REM R1 =  0.0444 for   1676 Fo > 4sig(Fo)  and  0.0525 for all   1897 data
REM    109 parameters refined using      1 restraints
END
;
