# Supplementary material for: Crystal structure of catena-poly[calcium-di-μ3-benzoato-κ6 O,O′:O-μ2-(dimethyl sulfoxide)-κ2 O:O]
Source: Acta Crystallogr E Crystallogr Commun. 2015 Jul 8;71(Pt 8):906–9. doi: 10.1107/S2056989015012487 (PMC4571353; doi:10.1107/S2056989015012487)
Supplement: Supplementary file 2 [file e-71-00906-Isup2.hkl]

#
# h,k,l, Fc-squared, Fo-squared, sigma(Fo-squared) and status flag
#
data_I
_shelx_title ' Template texray.inf'
_shelx_refln_list_code          4
_shelx_F_calc_maximum      155.32
_exptl_crystal_F_000       752.00
_reflns_d_resolution_high  0.7323
 
loop_
 _symmetry_equiv_pos_as_xyz
 'x, y, z'
 '-x, y, z'
 '-x, -y, z+1/2'
 'x, -y, z+1/2'
 'x+1/2, y+1/2, z'
 '-x+1/2, y+1/2, z'
 '-x+1/2, -y+1/2, z+1/2'
 'x+1/2, -y+1/2, z+1/2'
 
_cell_length_a    25.5305
_cell_length_b     9.5351
_cell_length_c     6.9330
_cell_angle_alpha  90.000
_cell_angle_beta   90.000
_cell_angle_gamma  90.000
 
_shelx_F_squared_multiplier     1.000
 
loop_
 _refln_index_h
 _refln_index_k
 _refln_index_l
 _refln_F_squared_calc
 _refln_F_squared_meas
 _refln_F_squared_sigma
 _refln_observed_status
   1   1  -9      106.27      141.66     38.08 o
   3   1  -9       89.03       54.30     12.56 o
   5   1  -9       76.19       51.53     14.93 o
   7   1  -9      118.63       67.65     19.94 o
   9   1  -9      213.20      167.19     44.54 o
   0   2  -9      265.77      197.63     56.88 o
   2   2  -9      351.73      311.87     34.18 o
   4   2  -9      220.87      154.40     62.77 o
   0   0  -8      481.15      514.63     43.58 o
   2   0  -8      335.36      337.33     25.80 o
   4   0  -8       89.78       88.69     17.61 o
   6   0  -8      220.40      183.84     38.95 o
   8   0  -8      353.81      375.66     56.32 o
  10   0  -8      353.34      368.98     29.62 o
  12   0  -8      277.96      163.51     83.39 o
   1   1  -8      408.81      485.07     24.02 o
   3   1  -8      316.08      261.82     20.33 o
   5   1  -8      274.06      189.03     26.72 o
   7   1  -8      304.70      251.34     27.29 o
   9   1  -8      199.66      210.01     38.00 o
  11   1  -8      177.09      138.33     32.87 o
  13   1  -8      202.06      153.59     36.16 o
  15   1  -8      105.07      171.73     33.94 o
   0   2  -8      644.68      667.50     97.54 o
   2   2  -8      343.38      304.73     43.11 o
   4   2  -8      264.54      211.54     25.24 o
   6   2  -8      261.22      301.99     24.16 o
   8   2  -8      291.74      299.03     61.66 o
  10   2  -8      253.32      216.15     40.16 o
  12   2  -8      166.28      121.22     34.24 o
  14   2  -8      263.81      282.61     39.44 o
  16   2  -8      188.80      172.80     33.49 o
   1   3  -8       15.61       21.83      7.38 o
   3   3  -8      487.16      344.67    121.66 o
   5   3  -8      316.08      403.27     62.84 o
   7   3  -8      316.84      406.19     94.76 o
   9   3  -8      265.47      279.66     45.94 o
  11   3  -8      133.21      158.69     33.58 o
  13   3  -8       33.35      110.84     26.40 o
  15   3  -8       33.11       18.46     13.19 o
   0   4  -8       14.99       27.24     16.37 o
   2   4  -8        7.78       15.52     10.30 o
   4   4  -8       41.43       44.69     19.74 o
   6   4  -8       23.27        9.95      9.63 o
   8   4  -8        2.75       13.60     10.98 o
  10   4  -8        7.25       13.61     14.29 o
   1   5  -8       13.54        7.09     14.52 o
   1   1  -7      119.92      125.45     11.22 o
   3   1  -7      392.43      374.20     22.25 o
   5   1  -7     1058.57     1158.84     35.86 o
   7   1  -7      552.39      524.68     34.78 o
   9   1  -7      245.73      237.30     20.57 o
  11   1  -7      121.06       96.24     23.78 o
  13   1  -7       42.51       31.33      8.75 o
  15   1  -7       33.17       29.45     14.59 o
  17   1  -7       99.72       72.59     18.09 o
  19   1  -7      394.58      263.02    125.53 o
   0   2  -7      194.37      168.82     25.38 o
   2   2  -7      296.34      330.02     27.91 o
   4   2  -7      254.95      237.70     29.76 o
   6   2  -7       76.04       64.45      9.61 o
   8   2  -7      232.47      253.50     21.98 o
  10   2  -7      156.11      201.00     27.27 o
  12   2  -7      302.02      294.30     30.47 o
  14   2  -7      100.17       84.38     16.48 o
  16   2  -7       86.25       95.62     24.00 o
  18   2  -7       85.29       43.19     20.17 o
  20   2  -7       19.36        2.08      7.33 o
   1   3  -7     1029.50     1115.85     39.47 o
   3   3  -7      376.13      362.75     37.46 o
   5   3  -7       74.23       63.21     12.23 o
   7   3  -7       55.73       30.17      8.17 o
   9   3  -7       62.09       63.89     26.29 o
  11   3  -7       50.17       47.39     11.76 o
  13   3  -7      124.22      146.91     38.25 o
  15   3  -7      388.29      334.67     66.52 o
  17   3  -7      308.33      285.35     64.65 o
  19   3  -7       67.27       16.87     27.55 o
  21   3  -7       53.80       27.91     11.31 o
   0   4  -7     2956.18     3245.69    111.59 o
   2   4  -7     1592.90     1721.71    118.82 o
   4   4  -7      588.61      808.28     66.93 o
   6   4  -7      585.06      647.32     44.12 o
   8   4  -7      493.86      543.34     33.42 o
  10   4  -7      377.84      406.49     85.47 o
  12   4  -7      765.65      995.18    137.79 o
  14   4  -7      926.19     1091.65    115.82 o
  16   4  -7      395.83      381.98     67.54 o
  18   4  -7      274.31      184.82    104.50 o
   1   5  -7      278.27      256.53     34.11 o
   3   5  -7      316.58      384.56     43.72 o
   5   5  -7      121.50      112.08     19.58 o
   7   5  -7       77.06       50.91     17.26 o
   9   5  -7       56.11       38.80     16.69 o
  11   5  -7       70.73      103.76     21.20 o
  13   5  -7      117.36      105.79     19.92 o
  15   5  -7       76.23       47.67     19.28 o
   0   6  -7       73.23       35.40     18.48 o
   2   6  -7      145.13      142.66     32.76 o
   4   6  -7      152.14      158.83     26.34 o
   6   6  -7      102.90      102.15     21.14 o
   8   6  -7       14.92       41.47     12.14 o
  10   6  -7       24.84       51.08     14.86 o
  12   6  -7       86.53       50.90     18.88 o
  14   6  -7       47.90       16.99     14.91 o
   1   7  -7      327.12      296.51     61.40 o
   3   7  -7      221.81      263.11     37.49 o
   5   7  -7      334.47      381.52     40.59 o
   7   7  -7      232.61      255.56     44.63 o
   9   7  -7      103.94      102.73     28.54 o
   0   0  -6       32.86       69.49     19.39 o
   2   0  -6      125.39      108.27     15.45 o
   4   0  -6        3.92       15.54     14.29 o
   6   0  -6     1121.41     1154.40     50.27 o
   8   0  -6     1557.88     1633.70     45.91 o
  10   0  -6      170.56      118.34     29.27 o
  12   0  -6       65.54       72.16     19.95 o
  14   0  -6       21.10       24.25     11.03 o
  16   0  -6       91.50       74.13     16.40 o
  18   0  -6      256.44      218.10     62.51 o
   1   1  -6     1316.36     1373.25     46.81 o
   3   1  -6      887.67      821.83     39.47 o
   5   1  -6     1511.47     1628.20     36.64 o
   7   1  -6     1865.67     2082.03     37.47 o
   9   1  -6     1279.27     1332.43     31.38 o
  11   1  -6      617.67      622.10     45.33 o
  13   1  -6      578.53      594.28     61.16 o
  15   1  -6      632.79      646.11     40.01 o
  17   1  -6      393.38      337.05     88.44 o
  19   1  -6      364.83      299.63    101.71 o
  21   1  -6      220.22      273.67     33.57 o
   0   2  -6     1742.34     1745.63     47.41 o
   2   2  -6     1386.44     1436.14     67.07 o
   4   2  -6     1207.34     1213.56     34.32 o
   6   2  -6      296.58      277.09     23.63 o
   8   2  -6       31.35       33.97      8.70 o
  10   2  -6      627.54      627.94     38.93 o
  12   2  -6      800.57      849.00     45.40 o
  14   2  -6      683.96      721.03     60.13 o
  16   2  -6      260.82      277.01     25.86 o
  18   2  -6      225.43      256.49     31.34 o
  20   2  -6      162.93      130.10     24.32 o
  22   2  -6       26.13       71.16     19.79 o
  24   2  -6       39.84       42.70     16.43 o
   1   3  -6      385.02      331.04     26.22 o
   3   3  -6       48.92       43.77      7.73 o
   5   3  -6      332.23      328.86     20.13 o
   7   3  -6      644.04      632.91     57.13 o
   9   3  -6      215.81      202.21     22.55 o
  11   3  -6       20.38       26.66     14.29 o
  13   3  -6      176.63      170.33     19.64 o
  15   3  -6       81.15       76.16     21.49 o
  17   3  -6       14.92       18.88     15.45 o
  19   3  -6       45.64       39.39     15.92 o
  21   3  -6        9.27       17.73     10.84 o
  23   3  -6        4.15       16.79     10.01 o
  25   3  -6       22.77       33.52     14.97 o
   0   4  -6       11.17       11.89     13.50 o
   2   4  -6       39.00       32.06     12.51 o
   4   4  -6       19.33        7.77      5.43 o
   6   4  -6       88.16       76.68     10.85 o
   8   4  -6      145.70      122.38     21.68 o
  10   4  -6      203.43      185.65     30.69 o
  12   4  -6       13.97       17.89      9.29 o
  14   4  -6       16.77       10.82      7.69 o
  16   4  -6       37.08       36.45     12.47 o
  18   4  -6       15.93       19.74      9.73 o
  20   4  -6        0.22       21.38     13.50 o
  22   4  -6       19.23        7.11      9.28 o
   1   5  -6      350.88      342.01     32.77 o
   3   5  -6      134.03      162.83     24.45 o
   5   5  -6      127.90      104.20     16.34 o
   7   5  -6      381.76      337.45     56.61 o
   9   5  -6      262.19      276.36     47.76 o
  11   5  -6        5.54       10.24      7.47 o
  13   5  -6       28.37       42.39     12.45 o
  15   5  -6       46.00       13.58     10.34 o
  17   5  -6       57.60       44.37     11.65 o
  19   5  -6       26.32       10.59      6.96 o
   2   6  -6      399.38      392.39     31.27 o
   4   6  -6      351.30      321.28     31.40 o
   6   6  -6      382.16      313.10     50.06 o
   8   6  -6      321.46      321.71     41.95 o
  10   6  -6      461.38      412.07     60.95 o
  12   6  -6      194.48      166.71     23.79 o
  14   6  -6      127.04      151.27     20.24 o
  16   6  -6       95.05       79.61     18.60 o
  18   6  -6       35.42       18.27      9.51 o
  20   6  -6       62.59       65.38     32.85 o
   1   7  -6      352.10      319.22     39.74 o
   3   7  -6      156.98      165.61     33.99 o
   5   7  -6      173.52      226.97     44.44 o
   7   7  -6      305.58      276.79     53.47 o
   9   7  -6      415.59      444.40     38.95 o
  11   7  -6      142.74      129.43     19.94 o
  13   7  -6       72.84       94.67     19.44 o
  15   7  -6      103.05       80.76     28.83 o
  17   7  -6      110.42      126.43     29.33 o
  19   7  -6       64.20       42.93     19.53 o
   0   8  -6       51.54       69.88     27.91 o
   2   8  -6       77.04       71.27     22.68 o
   4   8  -6       72.29       60.62     45.93 o
   6   8  -6       23.58       10.66     11.81 o
   8   8  -6       27.37       17.67     11.28 o
  10   8  -6       29.98       16.44      8.85 o
  12   8  -6       14.18       31.62     24.00 o
  14   8  -6       26.42       14.94     11.11 o
  16   8  -6      122.31       66.57     41.37 o
   1   9  -6      432.89      523.18     40.19 o
   3   9  -6      843.37     1029.11    135.05 o
   5   9  -6      497.30      418.37    117.14 o
   7   9  -6      403.55      330.99     83.46 o
   9   9  -6      259.34      192.50     52.32 o
  11   9  -6      307.91      224.36     69.05 o
   1   1  -5       42.84       49.90      6.95 o
   3   1  -5      550.78      535.88     31.74 o
   5   1  -5     2108.44     2166.22     38.27 o
   7   1  -5      741.72      684.96     31.32 o
   9   1  -5     2768.27     2742.93     46.23 o
  11   1  -5     2169.83     2207.95     55.33 o
  13   1  -5      102.20       76.95      8.58 o
  15   1  -5      167.78      169.26     36.09 o
  17   1  -5       31.05       20.25      6.84 o
  19   1  -5       16.45       15.81      6.10 o
  21   1  -5      141.02      151.94     22.70 o
  23   1  -5      204.33      201.94     26.59 o
   0   2  -5      515.31      470.01     44.30 o
   2   2  -5      232.58      205.64     11.91 o
   4   2  -5      166.08      166.47     13.90 o
   6   2  -5        2.04        9.44      4.69 o
   8   2  -5       12.91       12.92      4.58 o
  10   2  -5      138.40      132.40     13.31 o
  12   2  -5      388.77      363.79     58.94 o
  14   2  -5      158.46      145.15     12.59 o
  16   2  -5       22.25       15.34      6.15 o
  18   2  -5       35.01       34.64     11.75 o
  20   2  -5        2.15       10.40      8.66 o
  22   2  -5       29.31       50.46     13.79 o
  24   2  -5       48.04       26.38     10.40 o
  26   2  -5       54.28       30.99     15.66 o
   1   3  -5      149.43      126.31     10.53 o
   3   3  -5      271.44      217.38     32.61 o
   5   3  -5      402.52      340.43     45.35 o
   7   3  -5      492.14      404.55     24.20 o
   9   3  -5     1024.19     1097.70     29.32 o
  11   3  -5      985.62     1038.80     32.35 o
  13   3  -5      295.52      270.29     24.18 o
  15   3  -5      290.18      322.40     34.54 o
  17   3  -5       65.86       69.23     14.53 o
  19   3  -5        4.03       24.04     10.97 o
  21   3  -5       11.85       27.82     11.26 o
  23   3  -5       70.11       75.60     27.50 o
  25   3  -5      135.04      125.18     23.31 o
  27   3  -5       66.13       71.30     18.48 o
   0   4  -5     1682.10     1753.58     70.82 o
   2   4  -5     2994.96     3217.69     84.89 o
   4   4  -5     3334.13     3421.58     79.00 o
   6   4  -5     2226.03     2352.02    121.07 o
   8   4  -5     3408.32     3741.72     76.50 o
  10   4  -5     2316.02     2623.89     60.25 o
  12   4  -5     1336.22     1498.70     48.78 o
  14   4  -5     1141.13     1279.60     56.44 o
  16   4  -5      657.21      767.07     40.04 o
  18   4  -5      542.44      675.82     44.29 o
  20   4  -5      275.68      206.61     59.67 o
  22   4  -5      342.16      359.14     37.59 o
  24   4  -5      327.40      352.79     38.60 o
  26   4  -5       98.62      125.38     25.02 o
   1   5  -5       15.71       13.27      6.85 o
   3   5  -5       16.05        5.77      7.16 o
   5   5  -5      583.93      620.86     51.71 o
   7   5  -5     2216.76     2305.02     57.98 o
   9   5  -5      679.57      752.70     46.58 o
  11   5  -5      186.56      207.21     18.95 o
  13   5  -5      370.82      353.10     28.26 o
  15   5  -5        8.39        8.20      7.51 o
  17   5  -5       12.50       10.37      6.93 o
  19   5  -5      156.16      110.62     24.02 o
  21   5  -5       96.26      114.87     23.04 o
  23   5  -5       86.53       81.51     19.39 o
   0   6  -5       62.96       50.07     17.52 o
   2   6  -5       45.15       29.72     10.00 o
   4   6  -5      229.64      189.30     26.44 o
   6   6  -5      476.45      477.74     37.19 o
   8   6  -5      323.72      311.90     25.66 o
  10   6  -5      310.82      260.74     29.42 o
  12   6  -5      104.19       88.06     16.79 o
  14   6  -5       24.91       19.23     25.09 o
  16   6  -5        0.52       16.55     19.54 o
  18   6  -5       30.33       19.90      5.74 o
  20   6  -5       83.39       72.05     17.18 o
  22   6  -5       51.28       38.45     14.86 o
   1   7  -5      926.36     1017.09     75.86 o
   3   7  -5      773.26      817.52     52.71 o
   5   7  -5      333.73      332.05     56.27 o
   7   7  -5      159.72      140.67     19.94 o
   9   7  -5      280.32      275.96     36.71 o
  11   7  -5      344.83      391.38     34.52 o
  13   7  -5      258.49      299.30     30.86 o
  15   7  -5      283.48      249.23     27.50 o
  17   7  -5      179.05      174.53     20.70 o
  19   7  -5       58.84       37.65     13.38 o
   0   8  -5       78.09       87.67     17.96 o
   2   8  -5       69.51       34.76      9.82 o
   4   8  -5       50.59       15.45     13.68 o
   6   8  -5        3.96        6.19      9.86 o
   8   8  -5       58.26       26.95     12.25 o
  10   8  -5       17.45       14.47      9.48 o
  12   8  -5       13.71       15.44     14.16 o
  14   8  -5       10.61       22.58     31.06 o
  16   8  -5       22.16       17.83     11.91 o
   1   9  -5      139.16      138.44     29.49 o
   3   9  -5       16.72       16.75     11.33 o
   5   9  -5       79.53      117.21     19.64 o
   7   9  -5      152.09      177.80     46.97 o
   9   9  -5       91.95      156.04     36.86 o
  11   9  -5       87.39       81.58     18.82 o
   0  10  -5      127.32      132.45     33.54 o
   2  10  -5       75.66       71.97     19.02 o
   4  10  -5       86.74       46.41     17.59 o
   6  10  -5       19.14        9.95     10.79 o
   8  10  -5       76.57       56.82     19.03 o
   3  11  -5       91.24       68.92     29.30 o
   0   0  -4     5128.71     5429.48    120.92 o
   2   0  -4     1659.10     1513.55     39.73 o
   4   0  -4       39.38       58.08      9.54 o
   6   0  -4       88.85       88.47     15.53 o
   8   0  -4      423.32      444.59     42.69 o
  10   0  -4      183.97      151.57     16.07 o
  12   0  -4      976.91     1010.58     43.80 o
  14   0  -4     1703.63     1680.15     59.07 o
  16   0  -4      367.72      338.45     25.94 o
  18   0  -4      490.09      554.34    114.17 o
  20   0  -4      279.33      256.96     24.32 o
  22   0  -4      102.88       71.87     21.43 o
  24   0  -4       57.31       53.82     12.98 o
   1   1  -4     4154.74     4199.82     51.59 o
   3   1  -4     1682.76     1539.90     28.01 o
   5   1  -4     1799.31     1735.67     36.39 o
   7   1  -4     2371.26     2410.94     41.87 o
   9   1  -4     2045.19     2011.78     42.15 o
  11   1  -4     1552.58     1618.02     40.99 o
  13   1  -4     1730.60     1875.20     37.00 o
  15   1  -4     1074.01     1131.32     34.88 o
  17   1  -4      340.41      354.31     23.42 o
  19   1  -4      419.02      389.36     24.43 o
  21   1  -4      348.01      378.32     32.13 o
  23   1  -4      148.12       96.32     45.09 o
  25   1  -4      173.32      187.99     24.60 o
   0   2  -4     6843.69     6866.34    144.82 o
   2   2  -4     2857.60     2827.48     46.10 o
   4   2  -4     1466.57     1357.58     29.75 o
   6   2  -4     1311.08     1313.28     31.65 o
   8   2  -4      632.81      626.41     25.09 o
  10   2  -4      533.48      508.33     25.23 o
  12   2  -4      323.16      328.59     22.75 o
  14   2  -4     1091.80     1209.88     29.29 o
  16   2  -4     1867.87     2000.47     45.52 o
  18   2  -4      549.39      541.73     26.13 o
  20   2  -4      199.65      235.09     26.06 o
  22   2  -4      163.00      198.94     24.95 o
  24   2  -4       70.93       65.80     16.11 o
  26   2  -4       20.03       20.91     11.34 o
  28   2  -4       37.75       47.52     15.32 o
   1   3  -4     1549.53     1497.21     34.40 o
   3   3  -4      856.08      874.23     36.43 o
   5   3  -4     1197.40     1125.19     33.24 o
   7   3  -4      612.05      611.75     29.31 o
   9   3  -4      264.24      209.43     17.37 o
  11   3  -4      295.40      266.25     21.93 o
  13   3  -4     1221.53     1281.19     32.99 o
  15   3  -4       60.61       62.90     16.55 o
  17   3  -4      398.10      405.49    102.13 o
  19   3  -4      530.16      569.55     41.14 o
  21   3  -4        8.91        7.54      8.21 o
  23   3  -4       53.90       28.72     18.63 o
  25   3  -4       18.63       42.39     19.23 o
  27   3  -4       34.45       13.92     10.24 o
  29   3  -4        1.81       14.47     14.62 o
   2   4  -4      130.18      106.56     23.66 o
   4   4  -4      600.13      579.56     35.22 o
   6   4  -4      415.32      416.98     41.54 o
   8   4  -4      238.22      215.41     16.66 o
  10   4  -4      525.36      516.76     33.06 o
  12   4  -4       25.72       25.46      6.59 o
  14   4  -4      208.11      225.94     23.07 o
  16   4  -4      166.11      137.47     15.95 o
  18   4  -4       13.85       15.77      8.16 o
  20   4  -4       35.99       28.20     13.79 o
  22   4  -4        3.71        4.19      8.68 o
  24   4  -4        8.02       17.78      9.15 o
  26   4  -4        8.27        7.58      9.67 o
  28   4  -4        0.52        6.65      9.17 o
   1   5  -4      826.26      805.65     36.85 o
   3   5  -4      916.54      849.49     54.14 o
   5   5  -4     1041.95     1062.34     47.53 o
   7   5  -4       19.69       24.54      7.28 o
   9   5  -4      128.16      131.89     16.61 o
  11   5  -4      117.61      107.63     16.60 o
  13   5  -4      170.86      158.34     21.22 o
  15   5  -4       98.99      108.89     29.85 o
  17   5  -4       61.70       56.98     18.29 o
  19   5  -4      402.44      374.30     35.79 o
  21   5  -4       57.84       40.22     14.41 o
  23   5  -4       33.99        7.07      9.96 o
  25   5  -4        4.51        7.76      4.35 o
  27   5  -4        1.89        2.17      6.62 o
   0   6  -4      302.04      303.50     42.64 o
   2   6  -4      784.02      754.61     37.99 o
   4   6  -4     1592.17     1651.95     46.89 o
   6   6  -4     1807.26     1932.35     52.25 o
   8   6  -4      780.62      835.01     46.01 o
  10   6  -4      577.77      588.66     35.61 o
  12   6  -4      148.77      130.95     16.56 o
  14   6  -4       57.77       35.89     13.43 o
  16   6  -4      491.31      389.50     67.88 o
  18   6  -4      394.49      450.81     47.00 o
  20   6  -4      315.47      428.19     40.79 o
  22   6  -4      110.78      118.45     26.93 o
  24   6  -4       35.05       14.31     14.81 o
   1   7  -4      633.68      623.33     40.29 o
   3   7  -4      930.99      892.97     36.54 o
   5   7  -4      855.96      885.83     76.97 o
   7   7  -4      289.99      314.51     28.86 o
   9   7  -4      584.58      642.92     42.39 o
  11   7  -4      431.07      385.95     66.31 o
  13   7  -4      163.47      196.52     37.40 o
  15   7  -4      113.90       94.87     15.78 o
  17   7  -4      295.76      297.72     60.56 o
  21   7  -4       66.76       94.00     22.00 o
   0   8  -4      734.40      814.85     77.32 o
   2   8  -4      294.32      259.63     26.57 o
   4   8  -4      248.53      244.17     30.38 o
   6   8  -4      133.19       80.45     15.57 o
   8   8  -4        8.58        7.63      7.39 o
  10   8  -4       85.78       90.63     17.86 o
  12   8  -4       72.65       54.53     11.47 o
  14   8  -4      181.69      149.66     22.17 o
  16   8  -4      119.45      142.27     26.33 o
  18   8  -4      134.43      196.60     31.12 o
   1   9  -4     1410.48     1749.07    126.31 o
   3   9  -4      758.08      901.65     40.63 o
   5   9  -4      127.97      129.83     20.45 o
   7   9  -4      316.49      339.34     39.86 o
   9   9  -4      365.46      474.63     30.76 o
  11   9  -4      358.95      387.03     30.11 o
  13   9  -4      536.24      540.54    123.48 o
  15   9  -4      428.92      517.32     46.71 o
   0  10  -4      573.37      538.07    100.43 o
   2  10  -4      200.02      187.53     30.05 o
   4  10  -4      122.03      166.62     58.38 o
   6  10  -4      289.42      442.84     48.12 o
   8  10  -4      362.82      450.46     47.59 o
  10  10  -4      308.51      402.31     47.49 o
  12  10  -4      135.91       70.23     19.24 o
   1  11  -4      231.41      243.84     48.19 o
   3  11  -4       66.85       54.36     17.63 o
   5  11  -4       89.26       83.89     28.73 o
   7  11  -4       62.04       44.24     27.03 o
   1   1  -3     4868.76     4915.32     54.30 o
   3   1  -3      624.52      594.96     17.16 o
   5   1  -3     3234.43     3036.34     37.19 o
   7   1  -3     2574.80     2582.32     39.91 o
   9   1  -3     1748.83     1695.23     31.16 o
  11   1  -3     1111.94     1057.50     30.95 o
  13   1  -3      521.54      482.83     25.91 o
  15   1  -3      648.34      584.10     21.49 o
  17   1  -3      860.24      867.39     28.02 o
  19   1  -3      210.87      193.37     43.68 o
  21   1  -3      231.49      218.23     15.94 o
  23   1  -3      287.56      315.90     62.63 o
  25   1  -3      104.77       95.19     17.70 o
  27   1  -3       40.15       27.19     10.09 o
  29   1  -3       18.63       27.84     11.21 o
   0   2  -3      729.24      760.26     42.20 o
   2   2  -3     2384.10     2497.73     33.70 o
   4   2  -3     3975.51     4021.38     55.43 o
   6   2  -3     2358.54     2212.97     35.05 o
   8   2  -3     4959.46     5138.86     64.46 o
  10   2  -3     2218.15     2284.30     43.16 o
  12   2  -3      764.36      724.26     26.08 o
  14   2  -3      670.84      689.14     24.81 o
  16   2  -3     1495.27     1543.84     36.36 o
  18   2  -3      993.72     1025.46     30.10 o
  20   2  -3        6.10       16.46      6.81 o
  22   2  -3      253.46      238.19     25.21 o
  24   2  -3      173.40      135.03     19.99 o
  26   2  -3        5.54       14.52      8.23 o
  28   2  -3      142.54      113.00     19.94 o
  30   2  -3       64.64       68.73     16.97 o
   1   3  -3     3321.16     3268.94     60.19 o
   3   3  -3     5294.55     5474.58     68.37 o
   5   3  -3     3847.36     4014.40     52.36 o
   7   3  -3      478.28      483.05     16.03 o
   9   3  -3     1125.72     1084.86     31.73 o
  11   3  -3      649.74      628.94     18.81 o
  13   3  -3      616.99      652.44     40.40 o
  15   3  -3      539.19      517.00     30.56 o
  17   3  -3     1042.21     1100.33     44.87 o
  19   3  -3     1005.72     1097.88     51.50 o
  21   3  -3      300.73      280.11     27.61 o
  23   3  -3       74.78       68.01     15.48 o
  25   3  -3       66.98       36.26     11.79 o
  27   3  -3       32.49       27.95     11.19 o
  29   3  -3       18.66       40.30     13.73 o
  31   3  -3       20.44       22.83      9.99 o
   0   4  -3     5633.07     5538.42    153.09 o
   2   4  -3     3765.45     3734.78     79.93 o
   4   4  -3     2249.46     2205.85     55.45 o
   6   4  -3      895.86      923.47     43.20 o
   8   4  -3      333.85      310.47     24.68 o
  10   4  -3       68.11       67.56     11.98 o
  12   4  -3     1503.00     1511.79    107.46 o
  14   4  -3     1667.69     1753.89     65.80 o
  16   4  -3      488.00      563.41     39.37 o
  18   4  -3     1390.39     1521.52     62.32 o
  20   4  -3      748.20      794.13     46.53 o
  22   4  -3       15.69       25.16     10.85 o
  24   4  -3       26.17       53.38     15.53 o
  26   4  -3      109.04       76.58     17.39 o
  28   4  -3       38.29       39.07     13.45 o
  30   4  -3       29.81       32.29     13.06 o
   1   5  -3     3101.97     3068.66     90.46 o
   3   5  -3      739.39      675.46     38.07 o
   5   5  -3      139.45      131.18     16.39 o
   7   5  -3      202.94      213.62     19.30 o
   9   5  -3      211.51      216.68     17.10 o
  11   5  -3      359.61      357.60     55.32 o
  13   5  -3      890.53      879.21     61.17 o
  15   5  -3      819.73      970.58     51.19 o
  17   5  -3      266.06      297.76     38.02 o
  19   5  -3      128.27      129.48     44.45 o
  21   5  -3      167.40      165.49     23.02 o
  23   5  -3      147.78      184.37     26.04 o
  25   5  -3       54.88       81.66     18.84 o
  27   5  -3       54.35       67.43     18.11 o
   0   6  -3     4329.06     4668.68    113.99 o
   2   6  -3      731.14      818.55     40.20 o
   4   6  -3      383.80      416.73     29.72 o
   6   6  -3      726.97      772.87     33.57 o
   8   6  -3      469.75      450.89     26.09 o
  10   6  -3      505.85      497.66     31.92 o
  12   6  -3      119.49      135.52     16.52 o
  14   6  -3      961.24     1012.62     35.72 o
  16   6  -3      497.73      543.86     27.32 o
  18   6  -3      162.93      160.33     24.55 o
  20   6  -3      144.32      129.79     31.82 o
  22   6  -3      128.37      121.92     49.84 o
  24   6  -3       71.96       74.40     18.82 o
  26   6  -3       21.77       40.38     14.89 o
   1   7  -3     3178.43     3383.13    128.32 o
   3   7  -3      424.88      459.36     50.69 o
   5   7  -3      972.84     1013.36     39.91 o
   7   7  -3      967.15     1020.32     91.33 o
   9   7  -3      157.00      142.38     23.12 o
  11   7  -3      595.33      624.27     28.74 o
  13   7  -3      735.53      783.75     32.10 o
  15   7  -3      709.81      661.32    100.44 o
  17   7  -3      221.89      199.00     50.88 o
  19   7  -3      254.81      239.14     29.15 o
  23   7  -3        6.31        7.19      7.40 o
   0   8  -3       26.46       23.20     12.85 o
   2   8  -3      219.86      227.80     46.12 o
   4   8  -3      607.11      578.12     38.47 o
   6   8  -3      404.02      381.97     31.58 o
   8   8  -3      114.56       60.14     17.17 o
  10   8  -3       99.87      111.64     19.96 o
  12   8  -3       28.02       20.33     10.77 o
  14   8  -3       31.13       22.11     12.35 o
  16   8  -3       55.90       57.53     17.54 o
  18   8  -3      145.79      108.08     36.65 o
  20   8  -3      142.06      101.61     64.23 o
   1   9  -3      464.95      439.15     33.21 o
   3   9  -3      109.42       90.68     16.33 o
   5   9  -3      227.84      191.46     18.59 o
   7   9  -3       47.66       25.12     11.79 o
   9   9  -3       96.86       96.47     17.40 o
  11   9  -3       90.26       86.67     19.99 o
  13   9  -3       59.11       90.37     23.14 o
  15   9  -3      144.91      133.30     33.16 o
   0  10  -3       66.06       42.30     19.11 o
   2  10  -3      108.41       72.95     17.82 o
   4  10  -3      482.18      486.65     62.58 o
   6  10  -3      675.55      745.70     49.16 o
   8  10  -3      382.45      422.98     58.02 o
  10  10  -3      279.00      284.07     34.96 o
  12  10  -3       86.49      117.74     24.87 o
  14  10  -3       70.88       82.39     28.42 o
   1  11  -3      271.51      243.20     32.95 o
   3  11  -3      248.35      261.68     35.60 o
   5  11  -3      243.80      272.13     37.48 o
   7  11  -3      130.73      134.58     28.78 o
   9  11  -3       46.37       91.70     25.99 o
  11  11  -3       83.31       47.84     18.28 o
   4  12  -3      214.63      298.99     42.72 o
   6  12  -3      118.12       78.74     22.60 o
   0   0  -2     9161.06     8437.48     92.62 o
   2   0  -2     6811.35     6604.02     56.97 o
   4   0  -2    16136.68    15812.22    123.47 o
   6   0  -2     9630.09     9252.21     82.97 o
   8   0  -2     7967.08     8141.57    100.35 o
  10   0  -2    11350.38    12058.57    285.43 o
  12   0  -2     3761.76     3883.91     84.54 o
  14   0  -2     3172.56     3376.68    109.35 o
  16   0  -2      882.12      901.18     44.62 o
  18   0  -2      504.35      538.04     29.33 o
  20   0  -2      400.54      359.35     25.10 o
  22   0  -2      321.84      361.76     26.54 o
  24   0  -2      117.07      118.32     16.14 o
  26   0  -2      298.00      277.45     25.88 o
  28   0  -2      779.43      818.37     47.67 o
   1   1  -2     2430.34     2297.06     22.32 o
   3   1  -2     2992.16     2794.04     24.71 o
   5   1  -2     2399.14     2473.64     29.91 o
   7   1  -2     8734.10     8857.95     73.96 o
   9   1  -2      731.69      780.31     19.14 o
  11   1  -2      965.03      940.78     21.73 o
  13   1  -2     1199.38     1206.48     61.14 o
  15   1  -2      117.48      117.17     11.11 o
  17   1  -2      407.04      416.79     17.67 o
  19   1  -2      473.39      519.88     20.88 o
  21   1  -2      400.69      422.89     24.98 o
  23   1  -2      120.89      112.77     14.02 o
  25   1  -2      214.86      219.46     24.78 o
  27   1  -2      226.61      177.99     21.82 o
  29   1  -2       42.13       21.97      6.52 o
   0   2  -2     8568.31     8529.21    208.07 o
   2   2  -2     1700.18     1616.92     21.53 o
   4   2  -2     4322.80     4171.40     35.94 o
   6   2  -2     4080.00     4281.50     73.45 o
   8   2  -2     7437.04     7936.14     94.29 o
  10   2  -2     2988.68     2908.06     32.82 o
  12   2  -2     2551.51     2670.03    178.30 o
  14   2  -2     1055.30     1070.59     30.27 o
  16   2  -2      567.31      557.31     19.12 o
  18   2  -2      279.25      250.35     20.31 o
  20   2  -2      135.98      126.10     18.05 o
  22   2  -2      203.75      258.91     36.65 o
  24   2  -2      350.29      327.34     28.42 o
  26   2  -2      214.89      228.87     24.94 o
  28   2  -2       70.36       52.91     12.83 o
  30   2  -2       27.28       24.50      9.69 o
  32   2  -2       13.92       15.20      7.93 o
   1   3  -2     1425.26     1364.34     28.60 o
   3   3  -2     4922.46     4763.73     61.26 o
   5   3  -2     2028.82     1945.20     41.40 o
   7   3  -2     1323.65     1225.12     41.93 o
   9   3  -2     8527.82     8899.33    174.81 o
  11   3  -2     2780.14     2817.39     56.92 o
  13   3  -2      453.14      426.29     15.94 o
  15   3  -2      536.68      518.58     16.73 o
  17   3  -2      317.55      301.50     13.19 o
  19   3  -2       51.86       51.80     17.36 o
  21   3  -2       30.91       10.40      5.97 o
  23   3  -2     1159.82     1202.38     54.64 o
  25   3  -2      157.56      109.51     17.93 o
  27   3  -2       19.38       19.57      8.37 o
  29   3  -2       68.76       70.87     17.08 o
  31   3  -2        3.00       16.55      8.86 o
  33   3  -2        4.91        4.23      9.60 o
   0   4  -2      745.53      714.77     32.50 o
   2   4  -2     1027.83      956.96     26.99 o
   4   4  -2      125.49      124.15     11.91 o
   6   4  -2      614.11      576.17     34.11 o
   8   4  -2     1858.49     1862.46     42.71 o
  10   4  -2       32.79       30.86      6.03 o
  12   4  -2      267.75      230.25     13.16 o
  14   4  -2       56.02       51.23      8.18 o
  16   4  -2       11.50       11.55      7.06 o
  18   4  -2      101.76      108.23     32.90 o
  20   4  -2       20.28        7.51      6.49 o
  22   4  -2      153.51      111.90     17.88 o
  24   4  -2       60.13       53.00     13.42 o
  26   4  -2       15.96        3.03      6.46 o
  28   4  -2        0.08        8.86      6.57 o
  30   4  -2        2.66       20.82     10.11 o
   1   5  -2     1407.61     1386.59     32.75 o
   3   5  -2      494.11      482.45     15.97 o
   5   5  -2      977.77      876.50     21.68 o
   7   5  -2     1105.17     1081.17     29.60 o
   9   5  -2     2627.29     2529.07     86.23 o
  11   5  -2       69.50       66.45     16.96 o
  13   5  -2      462.59      450.15     39.52 o
  15   5  -2      351.44      335.64     53.38 o
  19   5  -2       87.25      113.23     17.54 o
  21   5  -2       34.86       30.05     10.40 o
  23   5  -2      306.87      260.66     27.45 o
  25   5  -2       29.96       30.23     10.58 o
  27   5  -2       35.69       30.27     11.26 o
  29   5  -2       17.56       11.99      5.13 o
   0   6  -2     1139.88     1048.82     31.05 o
   2   6  -2      399.02      416.26     19.36 o
   4   6  -2     1018.97     1008.92     48.73 o
   6   6  -2     1140.47     1069.47     47.41 o
   8   6  -2      953.36      870.18     42.64 o
  10   6  -2     1916.48     1829.87     79.31 o
  12   6  -2     1630.15     1696.59     42.70 o
  14   6  -2      311.54      263.65     46.42 o
  16   6  -2      308.91      304.32     19.15 o
  18   6  -2        9.42       10.25      7.37 o
  20   6  -2       88.87       69.34     32.25 o
  22   6  -2      138.52      100.33     30.06 o
  24   6  -2      136.32      134.16     39.46 o
  26   6  -2      199.65      171.46     60.00 o
   1   7  -2      548.40      499.35     14.31 o
   3   7  -2     1428.43     1413.18     24.96 o
   5   7  -2      427.69      439.59     24.16 o
   7   7  -2      119.92      107.38     10.47 o
   9   7  -2      700.05      721.14     37.26 o
  11   7  -2     1418.22     1356.23    116.78 o
  13   7  -2      171.82      187.29     15.52 o
  15   7  -2      212.61      248.05     26.46 o
  17   7  -2      150.38      138.59     37.07 o
  19   7  -2       56.82       71.68     17.21 o
  21   7  -2       56.66       53.91     16.05 o
  25   7  -2      162.98      184.82     28.13 o
   0   8  -2      451.84      436.25     43.30 o
   2   8  -2      282.97      302.60     19.87 o
   4   8  -2     1942.96     2050.38    121.27 o
   6   8  -2     1984.43     2039.55    114.11 o
   8   8  -2     1908.23     2180.82     74.80 o
  10   8  -2     2484.32     2852.94     76.98 o
  12   8  -2      405.31      398.41     92.59 o
  14   8  -2      232.54      280.11     30.01 o
  16   8  -2      188.31      185.21     25.34 o
  18   8  -2      185.90      189.63     27.87 o
  20   8  -2      150.43      192.14     27.48 o
  22   8  -2      213.55      240.46     36.02 o
   1   9  -2       52.04       33.82     14.81 o
   3   9  -2      208.95      185.08     17.89 o
   5   9  -2      651.03      695.25     32.58 o
   7   9  -2     1165.63     1186.54     39.26 o
   9   9  -2      439.54      494.09    103.82 o
  11   9  -2      140.33      102.36     13.09 o
  13   9  -2       13.70       25.65     15.75 o
  15   9  -2       74.34       81.70     20.13 o
  17   9  -2       45.15       32.87     13.79 o
  19   9  -2       77.00      111.46     24.81 o
   0  10  -2       91.36       86.18     18.75 o
   2  10  -2      205.50      185.50     18.47 o
   4  10  -2      185.36      130.10     22.30 o
   6  10  -2      212.13      193.41     26.33 o
   8  10  -2      239.75      236.87     30.16 o
  10  10  -2       73.41       80.99     18.87 o
  12  10  -2       49.08       27.09     12.67 o
  14  10  -2       51.79       76.03     16.82 o
  16  10  -2      123.52       93.09     46.66 o
   1  11  -2      368.93      429.47     38.78 o
   3  11  -2      357.43      491.09     42.49 o
   5  11  -2      267.19      256.78     30.91 o
   7  11  -2      244.02      241.66     30.18 o
   9  11  -2      326.60      307.12     36.16 o
  11  11  -2      323.06      450.88     45.22 o
  13  11  -2      338.55      373.41    118.99 o
   6  12  -2       22.44       18.33     12.62 o
   8  12  -2       14.32       18.37     12.01 o
   1   1  -1     4861.66     4329.77     44.07 o
   3   1  -1    15687.48    15008.52     72.77 o
   5   1  -1    23806.96    22989.42     77.51 o
   7   1  -1     2802.90     2801.09     34.89 o
   9   1  -1     6024.60     6200.61     76.85 o
  11   1  -1     1419.27     1489.24     26.44 o
  13   1  -1      290.60      321.35     19.01 o
  15   1  -1      263.45      271.05     18.88 o
  17   1  -1      558.13      551.91     26.32 o
  19   1  -1      393.31      402.32     22.25 o
  21   1  -1      407.33      375.99     17.89 o
  23   1  -1      107.71       74.80      9.71 o
  25   1  -1       11.34       16.81      4.94 o
  27   1  -1       73.94       60.89      8.85 o
  29   1  -1       56.11        5.69     13.45 o
  31   1  -1        5.19       15.90      8.40 o
   0   2  -1     8685.71     7934.50     59.87 o
   2   2  -1    14005.00    13421.04     59.88 o
   4   2  -1    12043.93    12116.75    118.50 o
   6   2  -1    10274.04    10505.22     77.50 o
   8   2  -1     1375.93     1333.55     16.01 o
  10   2  -1     6832.87     7255.42     98.23 o
  12   2  -1     1260.23     1356.72     44.99 o
  14   2  -1     1446.65     1551.41     36.19 o
  16   2  -1      768.92      764.10     23.92 o
  18   2  -1      998.13      986.31     36.58 o
  20   2  -1      335.04      308.97     16.92 o
  22   2  -1      151.94      135.00     14.77 o
  24   2  -1      502.63      551.27     23.24 o
  26   2  -1      221.27      258.08     25.50 o
  28   2  -1       46.82       26.01     12.98 o
  30   2  -1       71.25       44.78     12.17 o
  32   2  -1       17.50        8.60     11.29 o
   1   3  -1      116.99       86.11      4.76 o
   3   3  -1     2875.95     2665.89     19.36 o
   5   3  -1     6521.85     6692.05     62.64 o
   7   3  -1     7923.26     8371.56     69.82 o
   9   3  -1     8043.96     8379.63    105.60 o
  11   3  -1     1943.67     1979.80     31.60 o
  13   3  -1      611.42      626.70     16.95 o
  15   3  -1      130.87      136.19      8.50 o
  17   3  -1      591.74      561.45     19.04 o
  19   3  -1      424.97      417.37     26.94 o
  21   3  -1      259.93      302.26     23.75 o
  23   3  -1     1011.02     1227.27     52.92 o
  25   3  -1      107.08       89.59     31.54 o
  27   3  -1       88.93       68.55     24.71 o
  29   3  -1       61.00       54.42     13.47 o
  31   3  -1       33.30       24.56     17.18 o
   0   4  -1      629.63      636.87     20.52 o
   2   4  -1      605.18      599.62     10.93 o
   4   4  -1      229.56      215.91      8.45 o
   6   4  -1     3133.90     3298.23     52.41 o
   8   4  -1     3154.75     3387.15     51.05 o
  10   4  -1     2882.44     2977.01     59.60 o
  12   4  -1      249.55      261.52     14.84 o
  14   4  -1      141.87      125.59      9.12 o
  16   4  -1      817.85      852.01     19.51 o
  18   4  -1      539.40      522.81     19.16 o
  20   4  -1      627.30      659.35    116.47 o
  22   4  -1      379.19      314.16     95.74 o
  24   4  -1      266.07      199.91     71.74 o
  26   4  -1      120.05       94.72     17.18 o
  28   4  -1       30.42       16.08      7.69 o
  30   4  -1       67.44       16.34     16.94 o
   1   5  -1     8518.32     9015.58     77.57 o
   3   5  -1     3258.28     3318.71     42.65 o
   5   5  -1     4655.69     4902.65     77.60 o
   7   5  -1     2084.05     2050.67     41.07 o
   9   5  -1     1364.58     1317.06     32.32 o
  11   5  -1     2107.06     2277.27     90.34 o
  13   5  -1     2336.62     2452.16     63.56 o
  15   5  -1     2922.43     3139.17     98.58 o
  17   5  -1     1372.47     1398.24     57.63 o
  19   5  -1      747.83      784.85     42.75 o
  21   5  -1      472.56      471.11     34.78 o
  23   5  -1       28.33       29.40     18.93 o
  25   5  -1      302.76      333.19     84.37 o
  27   5  -1      221.48      186.72     59.44 o
  29   5  -1      132.84      139.32     22.21 o
   0   6  -1     3937.21     3940.02     80.40 o
   2   6  -1     1975.08     2003.79     34.03 o
   4   6  -1     1687.51     1680.95     29.55 o
   6   6  -1      893.77      879.08     19.18 o
   8   6  -1     1347.40     1313.78     31.64 o
  10   6  -1      503.51      459.99     22.78 o
  12   6  -1     1557.00     1666.90     64.07 o
  14   6  -1     1861.57     2054.99    193.65 o
  16   6  -1      233.04      212.58     23.14 o
  18   6  -1      568.13      638.17     40.41 o
  20   6  -1      176.80      192.06     23.96 o
  22   6  -1      108.54       82.06     17.77 o
  24   6  -1       79.78      102.88     19.53 o
  26   6  -1      101.33       58.10     27.48 o
  28   6  -1      224.03      148.39     38.66 o
   1   7  -1      303.39      288.22     12.34 o
   3   7  -1      229.00      199.14     22.59 o
   5   7  -1     1362.15     1326.80     24.97 o
   7   7  -1      544.82      501.53     23.95 o
   9   7  -1      966.43      921.93     37.34 o
  11   7  -1      339.65      332.55     20.50 o
  13   7  -1       77.22       59.17     13.37 o
  15   7  -1      277.08      300.78     28.07 o
  17   7  -1      109.17      123.27     19.36 o
  19   7  -1        8.48        7.76     10.22 o
  21   7  -1       81.91       32.19     15.67 o
  23   7  -1        5.45       24.04     20.05 o
  25   7  -1       33.01       21.53      9.88 o
   0   8  -1      410.36      387.02     47.07 o
   2   8  -1       38.08       37.15      5.63 o
   4   8  -1       44.81       38.35      5.13 o
   6   8  -1      288.45      227.44     26.08 o
   8   8  -1      401.61      443.04     24.84 o
  10   8  -1      333.50      369.50     38.76 o
  12   8  -1      143.88      133.20     19.04 o
  14   8  -1       21.30        2.89      9.90 o
  16   8  -1       12.33       16.68      8.76 o
  18   8  -1       87.25       52.44     16.47 o
  20   8  -1       19.72       23.95     11.57 o
  22   8  -1       18.30       19.39     10.04 o
  24   8  -1       47.43       28.04     13.21 o
   1   9  -1      439.12      430.23     20.31 o
   3   9  -1      257.34      250.82     18.30 o
   5   9  -1      242.49      214.47     25.95 o
   7   9  -1       12.56        6.47      6.48 o
   9   9  -1       33.42       33.28     13.09 o
  11   9  -1       40.16       10.31      9.84 o
  13   9  -1       37.34       22.86     11.88 o
  15   9  -1       83.89       59.15     17.91 o
  17   9  -1      125.32      126.64     22.79 o
  19   9  -1       54.82       24.35     21.98 o
  21   9  -1       10.92        2.90      9.18 o
   0  10  -1      313.63      334.65     31.36 o
   2  10  -1      418.11      441.63     26.28 o
   4  10  -1      268.32      261.85     25.92 o
   6  10  -1      576.25      583.96     75.74 o
   8  10  -1      782.93      816.08     39.09 o
  10  10  -1      111.87       95.71     24.47 o
  12  10  -1      182.08      168.61     22.71 o
  14  10  -1      125.41      109.63     23.35 o
  16  10  -1       23.94       39.86     17.28 o
  18  10  -1       97.02      113.03     40.98 o
   3  11  -1       47.05       50.41     14.96 o
   5  11  -1      204.54      193.33     26.38 o
   7  11  -1      128.54      120.91     20.90 o
   9  11  -1      275.56      288.51     29.92 o
  11  11  -1       79.81       34.79     18.52 o
  13  11  -1       88.32       80.96      9.60 o
  15  11  -1      116.96      101.25     40.58 o
   8  12  -1       58.70       51.28     17.94 o
  10  12  -1       39.61       21.92     11.84 o
   4   0   0     6232.37     5821.40     37.59 o
   6   0   0    10264.55    10327.11    237.25 o
   8   0   0      780.01      728.59     16.32 o
  10   0   0     1494.35     1431.83     24.51 o
  12   0   0     2556.35     2333.83     60.14 o
  14   0   0    24123.26    25373.96    568.99 o
  16   0   0     8633.63     9124.29    161.87 o
  18   0   0     1948.15     1883.08     64.85 o
  20   0   0     3199.78     3511.52     84.75 o
  22   0   0      531.97      550.22     32.01 o
  24   0   0      332.48      369.45     26.64 o
  26   0   0      344.48      471.07     31.80 o
  28   0   0       41.13       38.37     10.14 o
  30   0   0       55.37       79.71     15.28 o
   1   1   0     8066.42     7857.25     43.04 o
   3   1   0     4363.40     4312.49     26.79 o
   5   1   0      147.13      148.20      6.42 o
   7   1   0     2878.67     2614.97     18.54 o
   9   1   0      377.92      325.08     12.09 o
  11   1   0     1480.69     1492.17     34.59 o
  13   1   0     2339.24     2384.50     41.83 o
  15   1   0     2054.05     2098.53     40.72 o
  17   1   0     1398.26     1406.16     37.18 o
  19   1   0       68.52       63.83      9.48 o
  21   1   0      321.38      309.82     16.91 o
  23   1   0      154.56      162.36     12.42 o
  25   1   0        5.09        8.28      3.31 o
  27   1   0       73.51       74.86     12.57 o
  29   1   0       42.65       45.68      8.02 o
  31   1   0       28.60       27.86      9.67 o
  33   1   0       60.64       42.85     16.39 o
   0   2   0    12432.02    12609.61     67.07 o
   2   2   0     2401.57     2350.88     19.07 o
   4   2   0     2536.54     2666.70     15.44 o
   6   2   0       25.19       15.34      2.15 o
   8   2   0        7.45        8.43      1.77 o
  10   2   0      344.44      330.45     11.81 o
  12   2   0       86.31       73.11      7.45 o
  14   2   0      669.08      642.19     19.40 o
  16   2   0       55.40       40.42      7.81 o
  18   2   0      642.92      659.95     29.24 o
  20   2   0      678.78      711.43     24.97 o
  22   2   0       54.24       60.68      7.62 o
  24   2   0        7.66        9.36      4.51 o
  26   2   0        0.09       14.16      4.96 o
  28   2   0        1.04        2.71      4.32 o
  30   2   0       12.43       30.79     11.47 o
  32   2   0        0.22       13.92      7.24 o
  34   2   0       54.58       62.32     15.64 o
   1   3   0      507.36      485.86      9.06 o
   3   3   0     2851.79     2707.16     18.90 o
   5   3   0     8081.67     7741.37     47.77 o
   7   3   0      966.96      838.09     14.60 o
   9   3   0     1056.78      954.34     20.62 o
  11   3   0       42.32       43.02      4.26 o
  13   3   0      757.37      794.76     21.10 o
  15   3   0      116.49      106.89     10.47 o
  17   3   0      570.30      576.98     24.89 o
  19   3   0     2778.53     3279.79    112.26 o
  21   3   0       19.60       23.57     10.42 o
  23   3   0        5.56        8.84      3.66 o
  25   3   0       42.80       19.31      7.84 o
  27   3   0        2.54       24.56      9.82 o
  29   3   0       31.27       26.75      9.23 o
  31   3   0       40.37       46.94     12.93 o
   0   4   0     2425.65     2360.61     43.89 o
   2   4   0      658.89      641.09     12.18 o
   4   4   0        1.38        5.82      3.86 o
   6   4   0     2239.02     2301.74     26.86 o
   8   4   0       12.92       19.90      3.75 o
  10   4   0       34.69       30.19      6.38 o
  12   4   0       30.93       37.77      4.17 o
  14   4   0        1.00        3.10      1.52 o
  16   4   0      321.20      283.19     16.47 o
  18   4   0      167.73      140.90     16.01 o
  20   4   0      904.67      982.43     61.24 o
  22   4   0        0.48       15.10      6.77 o
  24   4   0        1.46        9.22      6.02 o
  26   4   0      109.43      108.86     18.01 o
  28   4   0       32.57       20.15     11.67 o
  30   4   0       26.33       27.05     11.15 o
   1   5   0      135.78      147.49      6.17 o
   3   5   0     1159.78     1154.12     18.24 o
   5   5   0     2125.12     2225.11     29.82 o
   7   5   0     1936.15     1842.52     24.48 o
   9   5   0     1132.77     1171.29     22.13 o
  11   5   0       24.47       14.05      4.52 o
  13   5   0     1215.99     1219.60     21.94 o
  15   5   0      113.12       85.84     11.04 o
  17   5   0       48.20       47.82      8.50 o
  19   5   0     1260.01     1281.12     53.77 o
  21   5   0        1.34        8.05      6.04 o
  23   5   0       47.73       38.61     17.91 o
  25   5   0        0.52       16.50      8.66 o
  27   5   0       59.33       60.16     14.50 o
  29   5   0        9.98        1.91      5.29 o
   0   6   0       77.01       82.48     11.15 o
   2   6   0      710.85      682.40     22.08 o
   4   6   0        1.86        4.59      3.69 o
   6   6   0     1430.27     1452.46     28.71 o
   8   6   0     1296.38     1170.81     24.84 o
  10   6   0     1132.00     1145.88     19.35 o
  12   6   0      829.81      905.46     24.23 o
  14   6   0       79.08       72.63     22.96 o
  16   6   0      603.22      622.64     35.24 o
  18   6   0      262.11      233.35     24.19 o
  20   6   0        0.21        2.29      5.50 o
  22   6   0        0.21       35.84     11.91 o
  24   6   0       49.72       67.61     15.82 o
  26   6   0       75.56       45.85     13.84 o
  28   6   0        4.47        3.55     10.77 o
   1   7   0     1861.36     2045.52     50.88 o
   3   7   0      314.42      324.50     22.72 o
   5   7   0       81.88       85.08      8.46 o
   7   7   0      191.60      171.98     22.31 o
   9   7   0        8.83       11.28      3.04 o
  11   7   0      108.66       96.16     13.14 o
  13   7   0      150.78      147.61     24.97 o
  15   7   0      826.70      906.53     64.14 o
  17   7   0      629.18      565.33     79.98 o
  19   7   0       72.07       67.31     23.35 o
  21   7   0       24.98        6.29      8.91 o
  23   7   0        7.63        9.46      7.61 o
  25   7   0       46.67       21.64     12.56 o
   0   8   0     4340.74     4410.41     76.47 o
   2   8   0     3494.53     3757.61     45.94 o
   4   8   0     2842.36     3149.52     56.27 o
   6   8   0     1566.62     1640.66     38.61 o
   8   8   0     1437.75     1674.08     42.56 o
  10   8   0     1394.19     1526.87     60.13 o
  12   8   0     1208.06     1320.39     40.61 o
  14   8   0      959.56     1090.33     78.56 o
  16   8   0      841.94      918.28     41.22 o
  18   8   0      976.42     1074.32    117.69 o
  20   8   0      262.60      250.01     70.04 o
  22   8   0      462.34      418.56    113.10 o
  24   8   0      281.88      242.40     46.55 o
   1   9   0      571.50      531.88     22.76 o
   3   9   0      647.50      635.23     19.53 o
   5   9   0      353.14      375.69     27.09 o
   7   9   0      120.15       99.52     19.59 o
   9   9   0      108.32       98.70     19.46 o
  11   9   0      363.51      403.18     30.48 o
  13   9   0       21.97       21.21      6.35 o
  15   9   0      306.40      291.06     27.85 o
  17   9   0      135.20      146.87     22.48 o
  19   9   0       94.28       44.50     33.63 o
  21   9   0      229.19      184.50     54.48 o
   0  10   0      248.77      223.87     21.02 o
   2  10   0      350.11      290.32     38.33 o
   4  10   0       29.40       23.35      9.69 o
   6  10   0       44.70       45.70     14.16 o
   8  10   0       39.88       23.02     16.30 o
  10  10   0        0.25       11.47      7.64 o
  12  10   0      336.66      311.22     57.52 o
  14  10   0      223.59      180.52     29.97 o
  16  10   0       35.50       24.30     14.72 o
  18  10   0       66.68       96.74     22.05 o
   1  11   0     1058.45     1043.92     61.26 o
   3  11   0      385.28      307.51     91.60 o
   5  11   0      215.70      199.50     36.57 o
   7  11   0      257.27      153.49     36.75 o
   9  11   0       48.62       30.45     12.54 o
  11  11   0       16.53       23.87     20.81 o
  13  11   0      257.01      207.18     28.09 o
  15  11   0      312.99      315.50     33.61 o
   6  12   0        0.37        1.91      5.52 o
   8  12   0       10.74        5.55     14.49 o
  10  12   0        3.47       21.57      9.31 o
   1   1   1     4902.26     4320.04     29.09 o
   3   1   1    15621.62    15118.06     57.20 o
   5   1   1    23929.39    23342.67    199.66 o
   7   1   1     2850.96     2794.54     28.78 o
   9   1   1     6082.88     6208.70     35.62 o
  11   1   1     1424.15     1421.65     22.40 o
  13   1   1      278.77      281.68     13.37 o
  15   1   1      270.16      262.87     22.11 o
  17   1   1      559.76      611.06     42.77 o
  19   1   1      403.52      407.07     57.91 o
  21   1   1      417.04      379.68     49.29 o
  23   1   1      112.26       89.68     17.22 o
  25   1   1       10.26        7.30      9.92 o
  29   1   1       57.39       44.27      8.08 o
  31   1   1        4.59        9.31      6.44 o
  33   1   1        3.39       26.70     10.69 o
   0   2   1     8491.35     7709.96     40.55 o
   2   2   1    13588.98    13287.75     49.24 o
   4   2   1    12078.12    11991.43    144.51 o
   6   2   1    10687.49    10455.88    114.80 o
   8   2   1     1503.12     1451.77     22.65 o
  10   2   1     6980.26     7165.23     58.65 o
  12   2   1     1293.48     1308.56     24.46 o
  14   2   1     1422.21     1381.87     28.85 o
  16   2   1      728.74      773.61     29.11 o
  18   2   1      973.26      916.76     28.78 o
  20   2   1      355.80      374.18    101.21 o
  22   2   1      135.48      151.91     22.60 o
  24   2   1      495.57      501.70     31.90 o
  26   2   1      237.44      247.05     28.39 o
  28   2   1       48.35       39.54      8.12 o
  30   2   1       74.29      101.84     17.72 o
  32   2   1       18.69        5.37      5.35 o
   1   3   1      154.88      112.07      7.05 o
   3   3   1     2912.15     2732.83     38.75 o
   5   3   1     6359.86     6526.62     67.27 o
   7   3   1     7963.02     8289.79     94.40 o
   9   3   1     8048.65     8422.63     88.05 o
  11   3   1     1900.30     1867.75     40.57 o
  13   3   1      609.47      616.55     30.20 o
  15   3   1      126.74      162.90     15.10 o
  17   3   1      592.80      537.31     22.89 o
  19   3   1      394.70      402.82     25.76 o
  21   3   1      246.81      282.65     23.92 o
  23   3   1     1025.74     1225.01     36.55 o
  25   3   1      111.47      116.32     16.30 o
  27   3   1       87.50       59.69     13.60 o
  29   3   1       63.44       46.87     12.61 o
  31   3   1       34.02       44.86     13.06 o
   0   4   1      559.31      575.29     19.06 o
   2   4   1      541.76      567.65     16.37 o
   4   4   1      192.55      199.86     16.02 o
   6   4   1     3044.71     3198.39     43.03 o
   8   4   1     3252.81     3404.26     46.45 o
  10   4   1     2983.72     3009.47     57.17 o
  12   4   1      269.68      285.80     20.82 o
  14   4   1      170.91      156.98     16.28 o
  16   4   1      790.30      818.20     31.56 o
  18   4   1      494.95      425.45     25.86 o
  20   4   1      586.79      639.44     24.05 o
  22   4   1      384.16      387.22     25.73 o
  24   4   1      288.16      267.08     26.27 o
  26   4   1      121.46      126.04     18.98 o
  28   4   1       35.90       32.77     10.97 o
  30   4   1       68.59       94.49     18.32 o
   1   5   1     8392.67     9167.19    139.49 o
   3   5   1     3088.25     3216.21     46.60 o
   5   5   1     4622.04     4912.42     76.23 o
   7   5   1     2133.87     2210.80     58.14 o
   9   5   1     1364.07     1296.76     39.38 o
  11   5   1     2142.14     2372.20     58.19 o
  13   5   1     2358.22     2494.95     88.50 o
  15   5   1     2839.71     3222.41     97.87 o
  17   5   1     1283.56     1453.21     55.68 o
  19   5   1      734.51      781.64     35.78 o
  21   5   1      467.62      566.50     37.25 o
  23   5   1       28.03       37.64     11.73 o
  25   5   1      319.90      327.89     30.65 o
  27   5   1      227.32      207.16     26.01 o
  29   5   1      126.87      106.40     19.21 o
   0   6   1     3791.48     3897.76    108.86 o
   2   6   1     1955.45     2007.37     44.28 o
   4   6   1     1717.23     1793.74     34.84 o
   6   6   1      917.23      910.32     23.24 o
   8   6   1     1368.81     1380.94     35.96 o
  10   6   1      521.35      479.86     28.06 o
  12   6   1     1594.04     1649.44     44.48 o
  14   6   1     1820.72     1947.16     49.90 o
  16   6   1      200.64      209.64     20.80 o
  18   6   1      568.78      597.10     34.14 o
  20   6   1      176.09      181.67     17.44 o
  22   6   1      113.33      149.46     20.49 o
  24   6   1       78.49       46.37     13.06 o
  26   6   1      105.57      130.67     21.97 o
  28   6   1      227.25      250.65     30.31 o
   1   7   1      319.28      288.36     42.50 o
   3   7   1      244.98      218.44     13.53 o
   5   7   1     1395.35     1368.41     35.91 o
   7   7   1      561.55      517.35     28.74 o
   9   7   1      992.92     1033.49     81.84 o
  11   7   1      353.96      371.39     27.00 o
  13   7   1       80.66       57.35      8.89 o
  15   7   1      290.59      271.72     23.76 o
  17   7   1      117.21      137.16     16.94 o
  19   7   1       10.70       15.49      6.61 o
  21   7   1       85.16       82.19     10.20 o
  23   7   1        6.97       33.49     13.56 o
  25   7   1       33.01       30.32     12.91 o
   0   8   1      429.57      412.66     24.09 o
   2   8   1       42.07       47.86      6.04 o
   4   8   1       40.59       27.76      4.86 o
   6   8   1      300.77      296.99     21.99 o
   8   8   1      408.35      422.96     34.76 o
  10   8   1      319.95      314.71     25.86 o
  12   8   1      136.77      127.38     21.04 o
  14   8   1       24.44       17.51      8.51 o
  16   8   1       14.43        9.78      8.22 o
  18   8   1       92.15       99.89     11.16 o
  20   8   1       22.02       38.26     17.59 o
  22   8   1       18.16       36.37     14.07 o
   1   9   1      441.43      427.21     22.10 o
   3   9   1      260.90      227.94     38.93 o
   5   9   1      243.34      218.23     19.39 o
   7   9   1       10.96        7.30      4.71 o
   9   9   1       35.22       48.45     10.68 o
  11   9   1       40.92       24.73      8.71 o
  13   9   1       37.26       24.56     18.08 o
  15   9   1       85.11       57.89     11.94 o
  17   9   1      127.45      107.05     19.16 o
  19   9   1       55.03       48.44     17.97 o
  21   9   1       10.72       26.99     25.41 o
   0  10   1      304.69      232.31     69.57 o
   2  10   1      404.18      400.58     20.53 o
   4  10   1      254.98      191.04     36.53 o
   6  10   1      601.76      519.25     83.51 o
   8  10   1      810.11      833.40     33.53 o
  10  10   1      107.99      108.09     31.33 o
  12  10   1      184.99      178.24     23.89 o
  14  10   1      127.45      152.36     17.48 o
  16  10   1       23.11       17.89     11.31 o
  18  10   1       98.24      116.43     19.05 o
   1  11   1      206.80      151.69     25.13 o
   3  11   1       46.90       37.92      8.83 o
   5  11   1      216.37      149.15     64.80 o
   7  11   1      144.92      101.09     19.97 o
   9  11   1      294.23      244.29     33.29 o
  11  11   1       82.20       44.72     22.01 o
  13  11   1       78.38      102.63     29.28 o
  15  11   1      120.21       87.76     21.08 o
   0  12   1        6.27        1.10      7.41 o
   2  12   1       52.50       17.18     10.63 o
   4  12   1       42.43        7.72     17.55 o
   6  12   1       43.59       23.02     14.08 o
   8  12   1       66.39       18.67     28.59 o
  10  12   1       43.02       17.15     13.92 o
  12  12   1       96.43       51.09     29.64 o
   2   0   2     6359.52     6241.88     82.06 o
   6   0   2     9743.73     9246.17     95.11 o
   8   0   2     8096.84     8219.95     90.06 o
  10   0   2    11234.44    11992.27    468.29 o
  12   0   2     3571.76     3626.85     67.98 o
  14   0   2     3097.27     3298.45    103.43 o
  16   0   2      819.96      795.56     46.77 o
  18   0   2      455.52      461.82     39.60 o
  20   0   2      398.52      448.68    100.54 o
  22   0   2      299.35      256.91     60.65 o
  24   0   2      113.69      105.63     29.19 o
  26   0   2      290.47      222.76     51.88 o
  28   0   2      759.70      920.60     52.27 o
  30   0   2      116.13       93.68     39.05 o
  32   0   2       17.91        1.27      4.28 o
   1   1   2     2523.06     2365.21     28.31 o
   3   1   2     3191.35     2946.15     41.19 o
   5   1   2     2273.79     2345.40     26.96 o
   7   1   2     8687.53     9013.32     47.01 o
   9   1   2      681.03      700.18     13.97 o
  11   1   2      873.20      873.13     17.94 o
  13   1   2     1217.33     1260.20     37.08 o
  15   1   2      122.64      117.90     17.53 o
  17   1   2      451.77      453.62     48.46 o
  19   1   2      493.86      478.79     35.33 o
  21   1   2      396.00      434.50     68.52 o
  23   1   2      134.63      129.27     26.77 o
  25   1   2      202.25      199.18     33.44 o
  27   1   2      220.65      171.31     31.49 o
  29   1   2       43.17       34.83     13.22 o
  31   1   2       20.70       16.72      5.40 o
  33   1   2       27.80       77.13     17.21 o
   0   2   2     8832.36     8531.66     93.00 o
   2   2   2     1795.88     1768.88     25.05 o
   4   2   2     4507.47     4407.33     68.45 o
   6   2   2     4003.57     4198.87     59.49 o
   8   2   2     7263.96     7899.30     80.99 o
  10   2   2     3032.09     3062.25     39.79 o
  12   2   2     2589.39     2666.36     47.73 o
  14   2   2     1119.05     1071.22     39.49 o
  16   2   2      610.84      645.60     31.41 o
  18   2   2      310.78      291.52     34.96 o
  20   2   2      147.92      133.68     22.63 o
  22   2   2      197.78      177.45     22.92 o
  24   2   2      339.62      304.56     50.37 o
  26   2   2      216.39      216.83     31.11 o
  28   2   2       77.65       41.89     13.63 o
  30   2   2       26.35       29.71     10.46 o
  32   2   2       15.30       57.35     15.41 o
   1   3   2     1495.20     1432.33     12.65 o
   3   3   2     4933.47     4812.87     46.31 o
   5   3   2     2086.10     2018.06     25.54 o
   7   3   2     1241.65     1271.86     24.74 o
   9   3   2     8506.83     9044.70    121.17 o
  11   3   2     2859.69     2902.89     50.63 o
  13   3   2      446.20      448.61     18.73 o
  15   3   2      550.42      541.47     24.80 o
  17   3   2      314.58      279.94     37.38 o
  19   3   2       44.79       43.58      6.20 o
  21   3   2       36.83       32.00     12.83 o
  23   3   2     1151.15     1310.75     45.85 o
  25   3   2      162.89      149.93     34.61 o
  27   3   2       21.52       47.96      8.96 o
  29   3   2       66.57       38.68     12.01 o
  31   3   2        3.56        8.24      7.04 o
   0   4   2      736.10      688.98     15.51 o
   2   4   2     1025.18      974.12     18.52 o
   4   4   2      123.15      128.42     12.18 o
   6   4   2      623.98      607.16     12.91 o
   8   4   2     1874.90     1957.86     76.62 o
  10   4   2       34.71       30.58      6.35 o
  12   4   2      265.07      221.00     32.27 o
  14   4   2       54.07       60.51      9.31 o
  16   4   2       12.10        8.57      4.51 o
  18   4   2      101.13       81.20     10.34 o
  20   4   2       20.05       15.87      3.22 o
  22   4   2      155.64      141.13     31.02 o
  24   4   2       60.91       55.05     23.80 o
  26   4   2       15.35       15.35      9.22 o
  28   4   2        0.08       24.87     12.48 o
  30   4   2        2.66       13.17      7.41 o
   1   5   2     1446.90     1488.05     29.61 o
   3   5   2      522.21      519.61     14.77 o
   5   5   2      958.99      863.59     17.82 o
   7   5   2     1090.03     1142.39     45.46 o
   9   5   2     2592.63     2719.87    174.68 o
  11   5   2       73.66       81.58     14.07 o
  13   5   2      479.99      496.11     38.71 o
  15   5   2      344.53      317.28     37.32 o
  17   5   2       61.43       60.69      7.43 o
  19   5   2       88.91       87.85     11.64 o
  21   5   2       36.34       18.00      8.51 o
  23   5   2      305.65      277.84     27.97 o
  25   5   2       28.22       33.00     12.23 o
  27   5   2       37.95       47.60     13.82 o
   0   6   2     1172.95     1101.03     39.31 o
   2   6   2      409.34      418.58     19.87 o
   4   6   2     1070.20     1058.23     24.48 o
   6   6   2     1177.22     1132.06     22.01 o
   8   6   2      976.15     1011.69     40.16 o
  10   6   2     1950.95     1954.86     57.24 o
  12   6   2     1613.71     1623.25    105.89 o
  14   6   2      315.47      358.91     26.14 o
  16   6   2      331.75      292.49     24.12 o
  18   6   2       13.52       15.63      7.42 o
  20   6   2       98.69      126.15     13.64 o
  22   6   2      148.76      180.80     22.34 o
  24   6   2      138.36      139.12     21.69 o
  26   6   2      198.99      261.61     29.82 o
   1   7   2      594.36      519.24     34.38 o
   3   7   2     1404.84     1434.82     73.56 o
   5   7   2      445.24      426.56     15.49 o
   7   7   2      139.12      129.61     12.88 o
   9   7   2      711.11      737.59     33.55 o
  11   7   2     1383.11     1422.85     49.34 o
  13   7   2      163.92      163.73     17.74 o
  15   7   2      229.68      283.41     23.96 o
  17   7   2      151.38      160.83     16.36 o
  19   7   2       67.55       56.40     12.35 o
  21   7   2       60.86       57.74     18.33 o
  23   7   2      157.73      149.40     39.16 o
  25   7   2      163.67      203.19     27.47 o
   0   8   2      386.54      307.58     72.18 o
   2   8   2      288.01      324.10     37.71 o
   4   8   2     1889.80     2034.92     81.36 o
   6   8   2     1914.97     2134.37    105.30 o
   8   8   2     1881.76     2080.16     48.19 o
  10   8   2     2413.15     2763.94     57.58 o
  12   8   2      388.43      390.72     28.87 o
  14   8   2      219.19      258.23     23.30 o
  16   8   2      183.40      169.42     20.10 o
  18   8   2      193.06      218.55     24.09 o
  20   8   2      135.82      139.09     18.11 o
  22   8   2      206.95      255.02     27.25 o
   1   9   2       72.45       58.05     10.37 o
   3   9   2      247.56      236.17     31.52 o
   5   9   2      656.64      621.88     49.99 o
   7   9   2     1121.89     1104.28     88.70 o
   9   9   2      427.94      465.79     30.43 o
  11   9   2      156.11      137.36     26.64 o
  13   9   2       16.96        8.16      8.14 o
  15   9   2       86.59       75.41     16.31 o
  17   9   2       53.03       18.56     25.26 o
  19   9   2       81.03       68.97     16.30 o
  21   9   2       69.15       15.09     11.60 o
   2  10   2      211.50      175.69     53.83 o
   4  10   2      197.05      165.52     37.20 o
   6  10   2      215.18      193.09     26.72 o
   8  10   2      234.69      175.69     18.98 o
  10  10   2       71.40       56.36     15.53 o
  12  10   2       54.59       47.64     14.22 o
  14  10   2       54.63       41.53     12.96 o
  16  10   2      119.19      138.36     17.59 o
  18  10   2       82.31      149.86     25.23 o
   1  11   2      361.95      473.75     91.30 o
   3  11   2      344.74      278.00     70.12 o
   5  11   2      262.22      228.05     62.88 o
   7  11   2      252.14      273.36     46.35 o
   9  11   2      331.01      226.68     61.99 o
  11  11   2      325.54      293.81     53.95 o
  13  11   2      338.31      404.14     58.16 o
  15  11   2      119.77      115.81     27.92 o
   0  12   2      374.45      250.37     81.01 o
   2  12   2      103.59       55.99     18.84 o
   4  12   2       29.57       12.23      8.11 o
   6  12   2       23.67       15.95     10.89 o
   8  12   2       16.33       -1.56      6.41 o
   7   1   3     2574.48     2553.90     46.65 o
   9   1   3     1788.70     1793.96     31.60 o
  11   1   3     1128.07     1110.54     77.00 o
  13   1   3      544.74      536.73     25.01 o
  15   1   3      626.86      621.89     33.96 o
  17   1   3      836.01      821.78     44.53 o
  19   1   3      218.00      226.17     27.30 o
  21   1   3      234.70      213.67     30.99 o
  23   1   3      293.93      282.12     49.30 o
  25   1   3      105.05       98.01     19.04 o
  27   1   3       44.00       22.14      6.38 o
  29   1   3       16.58        5.63      5.58 o
  31   1   3       81.59       30.83     16.39 o
   2   2   3     2409.14     2489.45     62.17 o
   4   2   3     3986.05     3964.18     62.91 o
   6   2   3     2273.59     2148.06     46.99 o
   8   2   3     4830.69     5037.94    103.61 o
  10   2   3     2246.89     2291.00     42.78 o
  12   2   3      717.97      659.99     32.48 o
  14   2   3      643.30      671.74     45.78 o
  16   2   3     1534.98     1558.31     39.43 o
  18   2   3      970.82     1086.29     37.52 o
  20   2   3        6.44        9.85      5.45 o
  22   2   3      257.96      247.35     39.75 o
  24   2   3      169.04      131.99     22.05 o
  26   2   3        3.45        4.90      4.59 o
  28   2   3      135.08      132.77     20.97 o
  30   2   3       65.13       37.11     19.23 o
   1   3   3     3408.41     3219.73     52.05 o
   3   3   3     5384.51     5330.40     82.88 o
   5   3   3     3700.16     3818.84     76.43 o
   7   3   3      413.72      427.84     15.98 o
   9   3   3     1025.43      993.67     55.19 o
  11   3   3      615.76      596.80     41.34 o
  13   3   3      658.35      669.51     18.20 o
  15   3   3      560.93      655.40     59.01 o
  17   3   3     1074.26     1233.28     37.08 o
  19   3   3      999.78     1060.87     51.31 o
  21   3   3      287.97      297.84     34.02 o
  23   3   3       66.90       25.23     12.85 o
  25   3   3       58.66       45.27     14.91 o
  27   3   3       30.26       25.02      9.40 o
  29   3   3       20.78       10.92      7.53 o
   0   4   3     5852.54     6039.57    179.84 o
   2   4   3     3862.98     3886.51     50.07 o
   4   4   3     2363.37     2280.44     41.50 o
   6   4   3      942.82      974.18     20.48 o
   8   4   3      365.92      315.04     17.62 o
  10   4   3       52.15       51.31      5.23 o
  12   4   3     1474.74     1551.52     88.43 o
  14   4   3     1735.89     1788.22     48.86 o
  16   4   3      527.13      532.40     64.98 o
  18   4   3     1455.48     1687.31     65.82 o
  20   4   3      766.23      845.81     59.33 o
  22   4   3       14.10       12.03      5.53 o
  24   4   3       29.74       26.21      6.48 o
  26   4   3      101.90       77.10     17.05 o
  28   4   3       41.16       40.17     21.59 o
   1   5   3     3018.19     2983.60     50.61 o
   3   5   3      740.37      681.92     23.42 o
   5   5   3      148.03      124.62     10.06 o
   7   5   3      199.89      210.27     10.03 o
   9   5   3      208.60      210.91     37.15 o
  11   5   3      309.81      313.83     43.34 o
  13   5   3      834.32      824.10    116.33 o
  15   5   3      809.52      883.59     90.06 o
  17   5   3      276.85      318.41     44.10 o
  19   5   3      137.09      143.65     19.72 o
  21   5   3      169.47      165.78     19.65 o
  23   5   3      145.23      168.48     25.41 o
  25   5   3       46.21       54.08     15.14 o
  27   5   3       47.90       86.12     19.32 o
   0   6   3     4301.02     4392.56     99.52 o
   2   6   3      736.35      742.21     27.65 o
   4   6   3      347.81      376.70     16.46 o
   6   6   3      723.91      826.03     62.84 o
   8   6   3      464.11      506.48     25.10 o
  10   6   3      459.36      474.46     40.30 o
  12   6   3      117.80      134.09     24.59 o
  14   6   3      940.19      989.55     85.50 o
  16   6   3      496.12      551.87     48.40 o
  18   6   3      165.28      170.10     26.91 o
  20   6   3      144.53      123.85     25.44 o
  22   6   3      131.26      162.34     36.01 o
  24   6   3       64.95       37.18     10.41 o
   1   7   3     3247.61     3469.46     52.33 o
   3   7   3      422.71      437.40     21.82 o
   5   7   3      981.68      935.14     38.08 o
   7   7   3      920.72      943.17     36.04 o
   9   7   3      147.51      119.01     17.69 o
  11   7   3      606.53      581.78     32.81 o
  13   7   3      745.63      773.96     40.71 o
  15   7   3      734.47      801.54     41.05 o
  17   7   3      220.82      253.85     42.98 o
  19   7   3      257.52      239.56     25.51 o
  21   7   3      105.73      105.14     16.99 o
  23   7   3        4.56       27.46      7.15 o
   0   8   3       27.50       30.40      8.63 o
   2   8   3      224.12      212.36     18.45 o
   4   8   3      609.41      620.05     31.83 o
   6   8   3      392.53      426.40     22.15 o
   8   8   3      107.57       89.69     12.09 o
  10   8   3      103.40      113.50     25.84 o
  12   8   3       30.09       17.67      8.37 o
  14   8   3       33.58       14.05      5.94 o
  16   8   3       56.38       84.78     20.07 o
  18   8   3      144.54      166.41     18.72 o
  20   8   3      139.55      156.82     26.23 o
  22   8   3        4.85       43.46     14.34 o
   5   9   3      232.62      207.24     16.14 o
   7   9   3       43.72       52.05     11.60 o
   9   9   3      102.66      118.67     13.92 o
  11   9   3       95.42       86.36     35.17 o
  13   9   3       61.30       85.56     12.50 o
  15   9   3      145.02      113.09     20.51 o
  17   9   3       57.23       46.88      9.89 o
  19   9   3       42.97       49.73     17.44 o
   4  10   3      477.21      316.43    118.57 o
   6  10   3      657.85      664.33    175.93 o
   8  10   3      367.14      387.64     28.98 o
  10  10   3      271.58      286.06     34.56 o
  12  10   3       86.83       47.38     31.93 o
  14  10   3       71.61       50.17     21.12 o
   1  11   3      284.46      243.80     33.28 o
   3  11   3      239.94      171.26     61.41 o
   5  11   3      240.15      223.99     43.01 o
   7  11   3      127.71      139.33     25.59 o
   9  11   3       41.55        8.71      9.17 o
  13  11   3      161.89      177.02     26.33 o
  15  11   3       41.13       47.18     17.18 o
   0  12   3      254.93      122.48     80.57 o
  10   0   4      212.59      233.61     53.99 o
  12   0   4     1001.43     1007.65     54.32 o
  14   0   4     1644.87     1574.76     55.14 o
  16   0   4      326.43      312.82     47.35 o
  18   0   4      466.32      532.74     70.21 o
  20   0   4      288.10      288.22     76.33 o
  22   0   4      113.38      121.23     16.42 o
  24   0   4       61.77       55.32     27.97 o
  26   0   4       89.61       65.11     18.32 o
  28   0   4       50.90       35.45     26.28 o
  30   0   4       10.56       21.43     12.91 o
   9   1   4     2152.64     2163.87     58.31 o
  11   1   4     1625.40     1731.82     41.65 o
  13   1   4     1790.28     2007.68     49.92 o
  15   1   4     1035.00     1141.39     35.27 o
  17   1   4      314.41      317.90     30.91 o
  19   1   4      418.00      416.47     45.10 o
  21   1   4      338.30      341.77     33.58 o
  23   1   4      158.57      157.63     20.93 o
  25   1   4      182.10      185.46     39.28 o
  27   1   4      138.85      142.72     24.06 o
  29   1   4       45.39       23.23     11.04 o
  31   1   4       16.50       16.08      9.36 o
   6   2   4     1316.68     1239.65     52.65 o
   8   2   4      639.40      622.70     23.91 o
  10   2   4      539.87      534.49     16.51 o
  12   2   4      310.35      359.45     36.59 o
  14   2   4     1126.29     1203.84     67.87 o
  16   2   4     1858.21     2043.22     45.84 o
  18   2   4      542.28      597.04     66.78 o
  20   2   4      191.93      197.14     26.00 o
  22   2   4      159.18      164.95     20.70 o
  24   2   4       76.40       41.83     10.47 o
  26   2   4       22.73       14.45      9.74 o
  28   2   4       39.48       48.90      9.10 o
  30   2   4       79.92       96.29     21.66 o
   1   3   4     1516.62     1484.00    108.68 o
   3   3   4      830.60      954.28     78.82 o
   5   3   4     1184.06     1183.51     49.79 o
   7   3   4      598.22      615.93     56.74 o
   9   3   4      250.13      200.63     34.57 o
  11   3   4      278.33      268.34     37.52 o
  13   3   4     1188.12     1456.70     90.32 o
  15   3   4       60.62       58.67     18.66 o
  17   3   4      401.26      366.96     45.23 o
  19   3   4      516.94      536.22     54.65 o
  21   3   4        7.34       13.83      5.24 o
  23   3   4       50.42       61.67      9.68 o
  25   3   4       16.37        9.59     10.83 o
  27   3   4       32.05       20.62      7.73 o
  29   3   4        2.13       19.18     10.76 o
   2   4   4      124.60      102.61     11.56 o
   4   4   4      597.65      571.68     29.16 o
   6   4   4      422.81      394.54     27.73 o
   8   4   4      244.81      186.20     37.85 o
  10   4   4      522.62      512.13     27.25 o
  12   4   4       27.80       29.58      8.90 o
  14   4   4      204.27      196.35     34.09 o
  16   4   4      161.97      151.96     22.02 o
  18   4   4       14.03       11.57      4.99 o
  20   4   4       36.90       36.99     10.48 o
  22   4   4        3.98        7.10      5.13 o
  24   4   4        7.77        7.74      4.77 o
  26   4   4        8.50        1.07      4.32 o
   1   5   4      824.18      851.67     43.27 o
   3   5   4      893.43      848.79     48.14 o
   5   5   4     1039.41     1031.24     29.93 o
   7   5   4       22.26       18.67      5.18 o
   9   5   4      122.97      111.52     20.07 o
  11   5   4      111.90       96.16     14.13 o
  13   5   4      164.18      150.34     19.53 o
  15   5   4      100.37       76.22     11.57 o
  17   5   4       60.34       62.27     11.91 o
  19   5   4      396.48      344.60     36.92 o
  21   5   4       57.00       20.85      8.02 o
  23   5   4       32.23       15.84      9.61 o
  25   5   4        4.03       10.69      5.50 o
   0   6   4      309.47      256.45     50.60 o
   2   6   4      739.48      715.93     46.08 o
   4   6   4     1579.08     1632.10     38.62 o
   6   6   4     1846.64     1896.57    133.91 o
   8   6   4      788.90      754.00     59.25 o
  10   6   4      574.74      583.57     47.61 o
  12   6   4      143.98       97.47     19.98 o
  14   6   4       55.31       47.84     19.96 o
  16   6   4      471.67      440.34     64.65 o
  18   6   4      390.94      444.88     63.39 o
  20   6   4      324.92      326.34     39.10 o
  22   6   4      108.54      133.41     37.67 o
  24   6   4       35.76       13.22     12.64 o
   1   7   4      573.09      544.21     48.19 o
   3   7   4      918.47      915.67     88.02 o
   5   7   4      888.17     1016.13     59.33 o
   7   7   4      297.13      319.69     69.84 o
   9   7   4      623.20      599.68     89.83 o
  11   7   4      449.95      443.61     53.78 o
  13   7   4      154.86      150.92     22.35 o
  15   7   4      100.59       92.99     24.36 o
  17   7   4      282.80      279.97     25.01 o
  19   7   4      283.75      299.71     43.05 o
  21   7   4       65.47       85.94     19.01 o
   2   8   4      299.73      296.74     22.10 o
   4   8   4      236.18      257.70     22.23 o
   6   8   4      109.61      101.79     16.81 o
   8   8   4        4.30       33.13      8.75 o
  10   8   4       80.75       81.31     14.37 o
  12   8   4       79.88       89.05     20.61 o
  14   8   4      173.41      184.12     19.67 o
  16   8   4      114.93      119.58     24.56 o
  18   8   4      127.98      120.71     19.97 o
  20   8   4       89.85       52.79     16.78 o
   7   9   4      341.34      354.07     26.77 o
   9   9   4      382.58      446.96     32.60 o
  11   9   4      378.56      408.76     31.45 o
  13   9   4      553.88      677.82     55.62 o
  15   9   4      440.92      497.46     62.34 o
  17   9   4      237.40      311.66     32.82 o
   6  10   4      294.72      294.32     73.04 o
   8  10   4      384.00      435.73     95.43 o
  10  10   4      329.03      355.63     96.14 o
  12  10   4      137.46      143.31     22.28 o
  14  10   4      163.98      210.09     28.51 o
  16  10   4      103.14      103.75     20.88 o
   3  11   4       60.68       47.47     19.39 o
  11   1   5     2117.04     2265.66     63.25 o
  13   1   5       84.65       70.69      9.30 o
  15   1   5      175.00      166.96     15.90 o
  17   1   5       34.16       19.14      7.32 o
  19   1   5       21.63       14.15      5.27 o
  21   1   5      138.17      143.33     17.50 o
  23   1   5      208.45      222.43     37.59 o
  25   1   5      123.07       97.52     25.26 o
  27   1   5       39.78       20.05      8.96 o
   8   2   5       18.63       17.81      6.58 o
  10   2   5      123.73       98.69     19.74 o
  12   2   5      369.22      371.70     60.97 o
  14   2   5      145.06      140.61     24.66 o
  16   2   5       22.59       12.78      6.06 o
  18   2   5       29.86       34.34      7.59 o
  20   2   5        1.74       13.02      4.15 o
  22   2   5       27.34       14.47      7.36 o
  24   2   5       46.06       27.45      8.24 o
  26   2   5       52.70       18.83      8.24 o
  28   2   5        7.48        2.11      6.60 o
   3   3   5      290.40      243.65     51.17 o
   5   3   5      397.43      339.31     63.42 o
   7   3   5      471.98      463.29     75.72 o
   9   3   5     1005.12     1098.87    118.22 o
  11   3   5     1010.55     1129.02     93.81 o
  13   3   5      303.37      284.14     35.73 o
  15   3   5      283.59      298.72     34.84 o
  17   3   5       66.24       45.48     12.76 o
  19   3   5        1.53        6.44      6.65 o
  21   3   5       11.12        7.73      4.59 o
  23   3   5       64.44       33.12      9.59 o
  25   3   5      135.45      127.86     22.71 o
  27   3   5       69.54       22.62     16.84 o
   0   4   5     1744.97     1701.29     66.57 o
   2   4   5     3023.12     3344.65     79.57 o
   4   4   5     3390.25     3519.30    101.21 o
   6   4   5     2208.79     2219.32     75.99 o
   8   4   5     3373.80     3657.45    107.57 o
  10   4   5     2377.75     2663.18     97.25 o
  12   4   5     1390.92     1637.36     67.58 o
  14   4   5     1162.78     1308.28     82.60 o
  16   4   5      643.72      714.62    107.52 o
  18   4   5      547.13      736.15     86.26 o
  20   4   5      273.31      281.90     32.47 o
  22   4   5      345.24      364.94     46.29 o
  24   4   5      332.83      330.93     52.29 o
  26   4   5      103.97       75.54     21.19 o
   1   5   5       24.89       15.65      3.80 o
   3   5   5        8.73        6.25      4.35 o
   5   5   5      574.71      604.46     27.81 o
   7   5   5     2228.58     2451.55    206.30 o
   9   5   5      692.58      739.15     60.82 o
  11   5   5      194.44      179.28     22.50 o
  13   5   5      376.52      407.26     43.44 o
  15   5   5        6.28       10.09      6.98 o
  17   5   5        7.87        2.06      4.26 o
  19   5   5      149.91      137.13     22.72 o
  21   5   5       98.13       80.94     14.55 o
  23   5   5       92.32       97.59     24.11 o
  25   5   5       83.99       33.40     15.84 o
   0   6   5       49.46       16.74     12.46 o
   2   6   5       37.33       12.76      6.36 o
   4   6   5      205.48      179.37     34.20 o
   6   6   5      484.16      447.41     65.16 o
   8   6   5      343.28      310.20     57.45 o
  10   6   5      300.58      314.54     26.91 o
  12   6   5       95.70       78.36     12.07 o
  14   6   5       19.01        3.77      4.64 o
  16   6   5        1.92       12.44      6.21 o
  18   6   5       24.42        7.94      5.15 o
  20   6   5       81.29       94.48     27.41 o
  22   6   5       52.71       28.18     12.73 o
   1   7   5      913.70      918.65    103.43 o
   3   7   5      761.55      771.05     67.87 o
   5   7   5      348.09      390.51     89.39 o
   7   7   5      164.90      166.77     25.88 o
   9   7   5      285.25      222.50     44.92 o
  11   7   5      332.52      306.58     39.80 o
  13   7   5      253.19      278.12     40.37 o
  15   7   5      284.59      303.70     31.56 o
  17   7   5      177.08      150.26     28.94 o
  19   7   5       63.59       65.16     19.24 o
   6   8   5        3.62       -3.57      5.27 o
   8   8   5       56.40       51.35     13.86 o
  10   8   5       16.66        7.73      7.63 o
  12   8   5       13.73       13.20     10.47 o
  14   8   5       10.21        8.86      8.02 o
  16   8   5       21.13       10.74     12.64 o
  18   8   5       13.77        8.81     12.75 o
   7   9   5      150.17      210.93     36.21 o
   9   9   5       93.76      115.82     34.62 o
  11   9   5       84.71       70.25     16.00 o
  13   9   5      135.52       95.01     20.09 o
  15   9   5       74.32       81.04     22.50 o
  12   0   6       80.97       87.29     18.72 o
  14   0   6       16.88       34.02     13.45 o
  16   0   6      100.51       87.17     32.45 o
  18   0   6      269.26      194.10     53.88 o
  20   0   6      165.81      192.09     39.04 o
  22   0   6      197.77      178.95     63.55 o
  24   0   6       90.89       65.80     23.46 o
  11   1   6      587.03      659.76     51.34 o
  13   1   6      558.64      582.89     72.98 o
  15   1   6      645.34      750.82     72.81 o
  17   1   6      414.17      423.62     69.76 o
  19   1   6      377.11      408.03     71.96 o
  21   1   6      224.05      252.11     56.23 o
  23   1   6      103.13       71.05     13.82 o
   8   2   6       27.65       29.72      8.66 o
  10   2   6      625.96      591.06    127.42 o
  12   2   6      793.42      879.44     79.90 o
  14   2   6      701.70      802.58    102.16 o
  16   2   6      263.52      276.24     42.89 o
  18   2   6      226.30      230.80     26.81 o
  20   2   6      157.61      149.31     19.25 o
  22   2   6       26.91       15.21      7.01 o
   3   3   6       52.15       53.47     15.20 o
   5   3   6      335.45      305.95     64.44 o
   7   3   6      652.90      701.63     57.32 o
   9   3   6      218.45      248.80     32.32 o
  11   3   6       20.26       16.87     15.53 o
  13   3   6      182.25      176.51     24.27 o
  15   3   6       84.65       86.43     12.75 o
  17   3   6       15.69       20.91      8.72 o
  19   3   6       47.52       29.24      8.19 o
  21   3   6       10.03       14.58      5.49 o
  23   3   6        4.46       12.48      9.17 o
   0   4   6       12.32        2.50      6.65 o
   2   4   6       41.26       20.84      9.63 o
   4   4   6       21.16       18.66      3.89 o
   6   4   6       84.91       88.73     23.93 o
   8   4   6      141.98      113.29     28.88 o
  10   4   6      204.70      218.18     26.72 o
  12   4   6       12.85        7.00      7.74 o
  14   4   6       16.45        2.84      4.14 o
  16   4   6       38.56       18.75      7.85 o
  18   4   6       15.87       11.27      7.31 o
  20   4   6        0.30       15.45      7.58 o
  22   4   6       19.49       11.72      7.04 o
  24   4   6       38.99       34.72     19.84 o
   1   5   6      350.61      361.78     31.03 o
   3   5   6      135.68      148.80     20.63 o
   5   5   6      130.99      112.12     21.81 o
   7   5   6      385.26      335.68     59.33 o
   9   5   6      265.76      301.51     44.08 o
  11   5   6        5.50       14.66     18.32 o
  13   5   6       28.64       12.92      8.98 o
  15   5   6       46.83       46.65     10.08 o
  17   5   6       58.74       24.81      6.89 o
  19   5   6       26.99       30.81     18.20 o
  21   5   6       13.20       20.76      7.33 o
  23   5   6       57.21       27.52     19.65 o
   2   6   6      409.60      408.88     73.67 o
   4   6   6      352.88      327.29     60.61 o
   6   6   6      359.70      309.94     63.08 o
   8   6   6      315.65      294.64     68.01 o
  10   6   6      466.44      444.65     96.13 o
  12   6   6      193.12      196.87     27.69 o
  14   6   6      134.38      106.56     22.03 o
  16   6   6       97.39       82.43     20.55 o
  18   6   6       34.86       50.21     17.43 o
  20   6   6       60.10       22.41     28.34 o
   5   7   6      175.44      192.90     38.95 o
   7   7   6      290.95      242.52     40.98 o
   9   7   6      397.11      383.81     76.45 o
  11   7   6      134.79      128.12     25.87 o
  13   7   6       76.88       70.15     16.08 o
  15   7   6      104.47       89.54     17.93 o
  17   7   6      114.40       52.08     25.65 o
  10   8   6       26.98       21.98      6.46 o
  12   8   6       14.82       27.18     13.22 o
  14   8   6       24.86        1.87      8.91 o
  11   1   7      121.71      110.23     32.61 o
  13   1   7       47.26       52.73     16.71 o
  15   1   7       32.72       16.58      8.08 o
  17   1   7       97.97       75.08     21.77 o
  19   1   7      398.12      328.94    103.31 o
   8   2   7      250.08      257.04     53.80 o
  10   2   7      164.86      146.39     31.05 o
  12   2   7      322.10      367.21     61.84 o
  14   2   7      112.63      125.37     17.26 o
  18   2   7       85.36       71.35     19.55 o
   3   3   7      368.15      347.60     86.51 o
   5   3   7       84.33       67.12     28.54 o
   7   3   7       71.12       71.00     17.85 o
   9   3   7       78.55       87.85     14.96 o
  11   3   7       55.14       57.17     17.23 o
  13   3   7      114.16      123.68     19.81 o
  15   3   7      388.15      459.37     99.65 o
  17   3   7      304.78      292.30     43.70 o
   0   4   7     2916.71     3572.73    209.42 o
   2   4   7     1538.49     1947.62     63.03 o
   4   4   7      562.75      648.13     93.69 o
   6   4   7      576.89      650.21     69.24 o
   8   4   7      489.17      496.88     64.18 o
  10   4   7      372.23      424.88     72.36 o
  12   4   7      736.80      754.44    113.24 o
  14   4   7      909.68     1124.09     80.38 o
  16   4   7      391.02      388.77     69.83 o
  18   4   7      265.93      225.58     73.71 o
   1   5   7      274.06      250.56     53.57 o
   3   5   7      316.83      311.29     57.47 o
   5   5   7      132.49      110.83     19.97 o
   7   5   7       84.18       49.37     16.97 o
   9   5   7       50.97       41.06     12.01 o
  11   5   7       71.12       61.86     12.49 o
  13   5   7      117.06       87.99     23.17 o
  15   5   7       74.13       22.51     27.66 o
  17   5   7      112.85       35.64     15.19 o
  19   5   7       94.42       45.07     29.25 o
   4   6   7      160.11      110.02     37.57 o
   6   6   7      107.12      103.33     26.87 o
   8   6   7       16.42       15.32     14.20 o
  10   6   7       30.85        9.98      7.28 o
  12   6   7       92.33       38.61     22.45 o
  14   6   7       50.44       21.24     11.84 o
   9   7   7      109.31      105.05     18.74 o
  11   7   7       94.08       89.26     24.37 o
  12   0   8      284.34      252.37     55.50 o
  11   1   8      180.90      139.69     48.27 o
   6   2   8      270.51      292.78     72.52 o
   8   2   8      297.60      389.86     76.71 o
  10   2   8      253.54      237.84     45.27 o
  12   2   8      166.75      158.18     33.54 o
   3   3   8      493.98      502.26     85.60 o
   5   3   8      325.02      351.87     41.21 o
   7   3   8      325.55      334.70     50.68 o
   9   3   8      270.59      374.14     59.28 o
  11   3   8      137.14      117.88     31.12 o
   2   4   8        7.65       17.05     13.37 o
   4   4   8       41.14       20.02     11.57 o
   6   4   8       23.78       16.13      8.57 o
   8   4   8        2.89       11.60     11.42 o
  10   4   8        6.80       13.11     10.97 o
  12   4   8       13.53       25.49     12.74 o
  14   4   8        7.15       25.03     21.01 o
   5   5   8      215.50      204.07     39.93 o
   7   5   8      154.82      130.96     34.12 o
   9   5   8      110.87       93.06     28.55 o
  11   5   8      111.79      105.12     28.60 o
   8   6   8      220.57      228.95     40.25 o
   1   3   9       49.61        5.76     18.50 o
   3   3   9      170.44      198.19     51.40 o
 
